# Supplementary material for: The impact of reconstructed soils following oil sands exploitation on aspen and its associated belowground microbiome
Source: Sci Rep. 2018 Feb 9;8:2761. doi: 10.1038/s41598-018-20783-6 (PMC5807544; doi:10.1038/s41598-018-20783-6)
Supplement: Supplementary file 2 — Table S1 [file 41598_2018_20783_MOESM2_ESM.xlsx]

## Sheet: Bacteria
Treatment	Repetition	Timepoint	Microbiome	SampleID	Reads
Fire	1	June	Soil	1	12028
Fire	2	June	Soil	2	22580
Fire	3	June	Soil	3	13288
Fire	4	June	Soil	4	5677
FFMM	1	June	Soil	5	22239
FFMM	2	June	Soil	6	13430
FFMM	3	June	Soil	7	11407
PMM	1	June	Soil	8	10946
PMM	2	June	Soil	9	32224
PMM	3	June	Soil	10	17921
FFMM	4	June	Soil	11	5817
Fire	1	July	Soil	12	11970
Fire	2	July	Soil	13	13666
Fire	3	July	Soil	14	10553
Fire	4	July	Soil	15	9334
FFMM	1	July	Soil	16	20793
FFMM	2	July	Soil	17	23152
FFMM	3	July	Soil	18	23693
FFMM	4	July	Soil	23	10098
PMM	1	July	Soil	20	24762
PMM	2	July	Soil	21	31215
PMM	3	July	Soil	22	22099
PMM	4	July	Soil	19	20211
Mature	1	July	Soil	24	16677
Mature	2	July	Soil	25	20532
Mature	3	July	Soil	26	15880
Mature	4	July	Soil	27	4961
Fire	1	August	Soil	32	19823
Fire	2	August	Soil	33	28376
Fire	3	August	Soil	34	18178
Fire	4	August	Soil	35	6430
FFMM	1	August	Soil	36	13224
FFMM	2	August	Soil	37	21953
FFMM	3	August	Soil	38	14054
FFMM	4	August	Soil	43	21098
PMM	1	August	Soil	40	15212
PMM	2	August	Soil	41	28871
PMM	3	August	Soil	42	18983
PMM	4	August	Soil	39	5649
Fire	1	June	Root	44	36539
Fire	2	June	Root	45	36506
Fire	3	June	Root	46	24307
Fire	4	June	Root	47	10870
FFMM	1	June	Root	48	36533
FFMM	2	June	Root	49	45367
FFMM	3	June	Root	50	22071
PMM	1	June	Root	51	28841
FFMM	1	July	Root	60	21824
PMM	1	July	Root	61	44202
PMM	2	July	Root	62	41492
PMM	3	July	Root	63	8961
Fire	1	August	Root	64	46335
Fire	2	August	Root	65	31887
Fire	3	August	Root	66	20938
Fire	4	August	Root	67	29892
FFMM	1	August	Root	68	14875
FFMM	2	August	Root	69	18938
FFMM	3	August	Root	70	19858
FFMM	4	August	Root	75	11529
PMM	1	August	Root	72	27783
PMM	2	August	Root	73	23816
PMM	3	August	Root	74	21831
PMM	4	August	Root	71	13671
Mature	1	July	Root	76	38218
Mature	2	July	Root	77	21269
Mature	3	July	Root	78	27481
Mature	4	July	Root	79	8589
PMM	2	June	Root	84	82140
PMM	3	June	Root	85	99186
FFMM	4	June	Root	86	41726
Fire	1	July	Root	87	45413
Fire	2	July	Root	88	110722
Fire	3	July	Root	89	55523
Fire	4	July	Root	90	72194
FFMM	2	July	Root	91	88987

## Sheet: Fungi
Treatment	Repetition	Timepoint	Microbiome	Description	SampleID	Reads
Fire	1	June	Soil	BS_FI1_6	1	73414
Fire	2	June	Soil	BS_FI2_6	2	49202
Fire	3	June	Soil	BS_FI3_6	3	63619
Fire	4	June	Soil	BS_FI6_6	4	44229
FFMM	1	June	Soil	BS_RA12A_6	5	89541
FFMM	2	June	Soil	BS_RA14A_6	6	76767
FFMM	3	June	Soil	BS_RA15A_6	7	59047
PMM	1	June	Soil	BS_RA29B_6	11	21609
PMM	2	June	Soil	BS_RA34B_6	8	57570
PMM	3	June	Soil	BS_RA42B_6	9	50901
FFMM	4	June	Soil	BS_RA97B_6	10	48638
Fire	1	July	Soil	BS_FI1_7	12	61574
Fire	2	July	Soil	BS_FI2_7	13	65949
Fire	3	July	Soil	BS_FI3_7	14	54524
Fire	4	July	Soil	BS_FI6_7	15	39400
FFMM	1	July	Soil	BS_RA12A_7	16	85360
FFMM	2	July	Soil	BS_RA14A_7	17	67116
FFMM	3	July	Soil	BS_RA15A_7	18	74991
FFMM	4	July	Soil	BS_RA97B_7	23	54798
PMM	1	July	Soil	BS_RA29B_7	20	109484
PMM	2	July	Soil	BS_RA34B_7	21	101842
PMM	3	July	Soil	BS_RA42B_7	22	98325
PMM	4	July	Soil	BS_RA101B_7	19	62387
Mature	1	July	Soil	BS_Gat1_7	24	77473
Mature	2	July	Soil	BS_Gat2_7	25	77500
Mature	3	July	Soil	BS_Gat3_7	26	78932
Mature	4	July	Soil	BS_Gat4_7	27	36026
Fire	1	August	Soil	BS_FI1_8	32	89180
Fire	2	August	Soil	BS_FI2_8	33	102240
Fire	3	August	Soil	BS_FI3_8	34	81214
Fire	4	August	Soil	BS_FI6_8	35	53435
FFMM	1	August	Soil	BS_RA12A_8	36	71741
FFMM	2	August	Soil	BS_RA14A_8	37	89036
FFMM	3	August	Soil	BS_RA15A_8	38	55168
FFMM	4	August	Soil	BS_RA97B_8	43	32207
PMM	1	August	Soil	BS_RA29B_8	40	86140
PMM	2	August	Soil	BS_RA34B_8	41	96558
PMM	3	August	Soil	BS_RA42B_8	42	86670
PMM	4	August	Soil	BS_RA101B_8	39	81218
Fire	1	June	Root	BR_FI2_6	44	95578
Fire	2	June	Root	BR_FI3_6	45	93075
Fire	3	June	Root	BR_FI5_6	46	83985
Fire	4	June	Root	BR_FI6_6	47	50299
FFMM	1	June	Root	BR_RA12A_6	48	95950
FFMM	2	June	Root	BR_RA14A_6	49	92053
FFMM	3	June	Root	BR_RA15A_6	50	84380
PMM	1	June	Root	BR_RA101B_6	51	78275
FFMM	1	July	Root	BR_RA15A_7	60	43685
PMM	1	July	Root	BR_RA29B_7	61	41261
PMM	2	July	Root	BR_RA34B_7	62	47191
PMM	3	July	Root	BR_RA42B_7	63	20739
Fire	1	August	Root	BR_FI2_8	64	57990
Fire	2	August	Root	BR_FI3_8	65	52667
Fire	3	August	Root	BR_FI5_8	66	49473
Fire	4	August	Root	BR_FI6_8	67	56752
FFMM	2	August	Root	BR_RA14A_8	69	38361
FFMM	3	August	Root	BR_RA15A_8	70	67686
FFMM	4	August	Root	BR_RA97B_8	75	46350
PMM	1	August	Root	BR_RA29B_8	72	69031
PMM	2	August	Root	BR_RA34B_8	73	60535
PMM	3	August	Root	BR_RA42B_8	74	61529
PMM	4	August	Root	BR_RA101B_8	71	31338
Mature	1	July	Root	BR_Gat1_7	76	87816
Mature	2	July	Root	BR_Gat2_7	77	75177
Mature	3	July	Root	BR_Gat3_7	78	86054
Mature	4	July	Root	BR_Gat4_7	79	58324
PMM	2	June	Root	BR_RA29B_6	52	59777
PMM	3	June	Root	BR_RA34B_6	53	36245
FFMM	4	June	Root	BR_RA97B_6	54	51676
Fire	1	July	Root	BR_FI1_7	55	46274
Fire	2	July	Root	BR_FI2_7	56	79111
Fire	3	July	Root	BR_FI3_7	57	81105
Fire	4	July	Root	BR_FI6_7	58	73561
FFMM	2	July	Root	BR_RA14A_7	59	55030
