# Supplementary material for: The impact of reconstructed soils following oil sands exploitation on aspen and its associated belowground microbiome
Source: Sci Rep. 2018 Feb 9;8:2761. doi: 10.1038/s41598-018-20783-6 (PMC5807544; doi:10.1038/s41598-018-20783-6)
Supplement: Supplementary file 3 — Table S2 [file 41598_2018_20783_MOESM3_ESM.xlsx]

## Sheet: Feuil1
OTU	Identification	Function	References	References
OTU25721895096532	s_Truncatella_sp_bc_sqma_25_4a_SH206665_07FU_100	Root-associated fungi	http://www.ncbi.nlm.nih.gov/nuccore/KF428359
OTU40165649409086	s_Amphinema_byssoides_SH197943_07FU_98.46	Ectomycorrhizal fungi	Clemmensen KE, Bahr A, Ovaskainen O, Dahlberg A, Ekblad A, Wallander H, Stenlid J, Finlay RD, Wardle DA, Lindahl BD. 2013. Roots and associated fungi drivelong-term carbon sequestrationin boreal forest. Science. 339:1615–1618, doi:10.1126/science.1232728.
OTU592856730393	s_Piloderma_sp_SH197924_07FU_100	Ectomycorrhizal fungi	Clemmensen KE, Bahr A, Ovaskainen O, Dahlberg A, Ekblad A, Wallander H, Stenlid J, Finlay RD, Wardle DA, Lindahl BD. 2013. Roots and associated fungi drivelong-term carbon sequestrationin boreal forest. Science. 339:1615–1618, doi:10.1126/science.1232728.
OTU39475938628590	s_Piloderma_olivaceum_SH203893_07FU_99.4	Ectomycorrhizal fungi	Clemmensen KE, Bahr A, Ovaskainen O, Dahlberg A, Ekblad A, Wallander H, Stenlid J, Finlay RD, Wardle DA, Lindahl BD. 2013. Roots and associated fungi drivelong-term carbon sequestrationin boreal forest. Science. 339:1615–1618, doi:10.1126/science.1232728.
OTU66030483428485	s_Piloderma_sp_SH203892_07FU_100	Ectomycorrhizal fungi	Clemmensen KE, Bahr A, Ovaskainen O, Dahlberg A, Ekblad A, Wallander H, Stenlid J, Finlay RD, Wardle DA, Lindahl BD. 2013. Roots and associated fungi drivelong-term carbon sequestrationin boreal forest. Science. 339:1615–1618, doi:10.1126/science.1232728.
OTU70739923632873	s_Piloderma_olivaceum_SH196707_07FU_99.42	Ectomycorrhizal fungi	Clemmensen KE, Bahr A, Ovaskainen O, Dahlberg A, Ekblad A, Wallander H, Stenlid J, Finlay RD, Wardle DA, Lindahl BD. 2013. Roots and associated fungi drivelong-term carbon sequestrationin boreal forest. Science. 339:1615–1618, doi:10.1126/science.1232728.
OTU81285517568203	s_Piloderma_sphaerosporum_SH196824_07FU_100	Ectomycorrhizal fungi	Clemmensen KE, Bahr A, Ovaskainen O, Dahlberg A, Ekblad A, Wallander H, Stenlid J, Finlay RD, Wardle DA, Lindahl BD. 2013. Roots and associated fungi drivelong-term carbon sequestrationin boreal forest. Science. 339:1615–1618, doi:10.1126/science.1232728.
OTU97189781598954	s_Piloderma_sp_SH208789_07FU_99.1	Ectomycorrhizal fungi	Clemmensen KE, Bahr A, Ovaskainen O, Dahlberg A, Ekblad A, Wallander H, Stenlid J, Finlay RD, Wardle DA, Lindahl BD. 2013. Roots and associated fungi drivelong-term carbon sequestrationin boreal forest. Science. 339:1615–1618, doi:10.1126/science.1232728.
OTU53892774846023	s_Atheliaceae_sp_SH180227_07FU_99.71	Putative ectomycorrhizal fungi	https://plutof.ut.ee/#/datacite/10.15156/BIO/SH180227.07FU
OTU87384526689447	s_Clonostachys_sp_Sn352_100	Saprotrophs	Martijn ten Hoopen G, Rees R, Aisa P, Stirrup T, Krauss U. 2003. Population dynamics of epiphytic mycoparasites of the genera Clonostachys and Fusarium for the biocontrol of black pod (Phytophthora palmivora) and moniliasis (Moniliophthora roreri) on cocoa (Theobroma cacao). Mycol Res. 107:587–596, doi:10.1017/S095375620300772X.
OTU21114681567839	s_Cephalothecaceae_sp_SH463790_07FU_84.39	Unkown function	http://www.ncbi.nlm.nih.gov/nuccore/JQ081418
OTU39544960470971	s_Thanatephorus_cucumeris_SH218647_07FU_99.2	Saprotrophs	Taylor D, McCormick M. 2008. Internal transcribed spacer primers and sequences for improved characterization of basidiomycetous orchid mycorrhizas. 177:1020–1033, doi:10.1111/j.1469-8137.2007.02320.x.
OTU63698083339726	s_Thanatephorus_fusisporus_SH186418_07FU_100	Saprotrophs	Olsson J, Jonsson BG, Hjältén J, Ericson L. 2011. Addition of coarse woody debris – The early fungal succession on Picea abies logs in managed forests and reserves. Biological Conservation. 144:1100–1110, doi:10.1016/j.biocon.2010.12.029.
OTU90746724086747	s_Cylindrotrichum_sp_98.63	Unkown function	http://www.ncbi.nlm.nih.gov/nuccore/JQ313058
OTU53658266635198	s_Cyphellophora_sp_SH197861_07FU_100	Root-associated fungi	http://www.ncbi.nlm.nih.gov/nuccore/KC180739
OTU22227396576892	s_Clavaria_sp_SH185108_07FU_93.15	Saprotrophs	Clemmensen KE, Bahr A, Ovaskainen O, Dahlberg A, Ekblad A, Wallander H, Stenlid J, Finlay RD, Wardle DA, Lindahl BD. 2013. Roots and associated fungi drivelong-term carbon sequestrationin boreal forest. Science. 339:1615–1618, doi:10.1126/science.1232728.
OTU41765391653577	s_Clavaria_sp_SH197588_07FU_95.44	Saprotrophs	Clemmensen KE, Bahr A, Ovaskainen O, Dahlberg A, Ekblad A, Wallander H, Stenlid J, Finlay RD, Wardle DA, Lindahl BD. 2013. Roots and associated fungi drivelong-term carbon sequestrationin boreal forest. Science. 339:1615–1618, doi:10.1126/science.1232728.
OTU62251678004803	s_Clavaria_sp_SH197588_07FU_100	Saprotrophs	Clemmensen KE, Bahr A, Ovaskainen O, Dahlberg A, Ekblad A, Wallander H, Stenlid J, Finlay RD, Wardle DA, Lindahl BD. 2013. Roots and associated fungi drivelong-term carbon sequestrationin boreal forest. Science. 339:1615–1618, doi:10.1126/science.1232728.
OTU22217877893626	s_Clavulinopsis_corniculata_SH017002_07FU_97.71	Saprotrophs	Clemmensen KE, Bahr A, Ovaskainen O, Dahlberg A, Ekblad A, Wallander H, Stenlid J, Finlay RD, Wardle DA, Lindahl BD. 2013. Roots and associated fungi drivelong-term carbon sequestrationin boreal forest. Science. 339:1615–1618, doi:10.1126/science.1232728.
OTU9753797591361	s_Clavariaceae_sp_SH196070_07FU_95.15	Putative saprotrophs	https://plutof.ut.ee/#/datacite/10.15156/BIO/SH196070.07FU
OTU25686072789986	s_Clavariaceae_sp_SH196068_07FU_99.45	Putative saprotrophs	https://plutof.ut.ee/#/datacite/10.15156/BIO/SH196068.07FU
OTU31140888201034	s_Clavariaceae_sp_SH014385_07FU_94.15	Putative saprotrophs	https://plutof.ut.ee/#/datacite/10.15156/BIO/SH014385.07FU
OTU84464376128958	s_Clavariaceae_sp_SH014395_07FU_95.74	Putative saprotrophs	https://plutof.ut.ee/#/datacite/10.15156/BIO/SH014395.07FU
OTU26248530286628	s_Coniochaeta_sp_15_OA_2013_SH203402_07FU_100	Saprotrophs	Clemmensen KE, Bahr A, Ovaskainen O, Dahlberg A, Ekblad A, Wallander H, Stenlid J, Finlay RD, Wardle DA, Lindahl BD. 2013. Roots and associated fungi drivelong-term carbon sequestrationin boreal forest. Science. 339:1615–1618, doi:10.1126/science.1232728.
OTU14038324708883	s_Beauveria_bassiana_SH212412_07FU_100	Saprotrophs	Meyling NV, Eilenberg J. 2007. Ecology of the entomopathogenic fungi Beauveria bassiana and Metarhizium anisopliae in temperate agroecosystems: Potential for conservation biological control. Biological Control. 43:145–155, doi:10.1016/j.biocontrol.2007.07.007.
OTU4284634722465	s_Lecanicillium_fungicola_SH196111_07FU_100	Saprotrophs	Berendsen RL, Baars JJP, Kalkhove SIC, Lugones LG, Wösten HAB, Bakker PAHM. 2010. Lecanicillium fungicola: causal agent of dry bubble disease in white‐button mushroom. Mol Plant Pathol. 11:585–595, doi:10.1111/j.1364-3703.2010.00627.x.
OTU81327520168781	s_Corticiaceae_sp_BESC103l_SH177063_07FU_93.8	Unkown function	https://plutof.ut.ee/#/datacite/10.15156/BIO/SH177063.07FU
OTU58367330823500	s_Cortinarius_diasemospermus_SH188470_07FU_100	Ectomycorrhizal fungi	Clemmensen KE, Bahr A, Ovaskainen O, Dahlberg A, Ekblad A, Wallander H, Stenlid J, Finlay RD, Wardle DA, Lindahl BD. 2013. Roots and associated fungi drivelong-term carbon sequestrationin boreal forest. Science. 339:1615–1618, doi:10.1126/science.1232728.
OTU88579569398483	s_Cortinarius_duristipes_98.51	Ectomycorrhizal fungi	Clemmensen KE, Bahr A, Ovaskainen O, Dahlberg A, Ekblad A, Wallander H, Stenlid J, Finlay RD, Wardle DA, Lindahl BD. 2013. Roots and associated fungi drivelong-term carbon sequestrationin boreal forest. Science. 339:1615–1618, doi:10.1126/science.1232728.
OTU88908524199431	s_Cortinarius_subbalaustinus_SH188517_07FU_99.69	Ectomycorrhizal fungi	Clemmensen KE, Bahr A, Ovaskainen O, Dahlberg A, Ekblad A, Wallander H, Stenlid J, Finlay RD, Wardle DA, Lindahl BD. 2013. Roots and associated fungi drivelong-term carbon sequestrationin boreal forest. Science. 339:1615–1618, doi:10.1126/science.1232728.
OTU99224708199266	s_Cortinarius_sp_SH188469_07FU_100	Ectomycorrhizal fungi	Clemmensen KE, Bahr A, Ovaskainen O, Dahlberg A, Ekblad A, Wallander H, Stenlid J, Finlay RD, Wardle DA, Lindahl BD. 2013. Roots and associated fungi drivelong-term carbon sequestrationin boreal forest. Science. 339:1615–1618, doi:10.1126/science.1232728.
OTU76282855788232	s_Chondrostereum_purpureum_89.65	Unkown function
OTU95492566900636	s_Guehomyces pullulans_1	Molds and yeasts	http://www.ncbi.nlm.nih.gov/nuccore/AF444418
OTU17745025098008	s_Mrakia_frigida_SH202458_07FU_99.21	Molds and yeasts	Yamada Y, Komagata K. 1987. Mrakia gen. nov., a heterobasidiomycetous yeast genus for the Q8-equipped, self-sporulating organisms which produce a unicellular metabasidium, formerly classified in the genus Leucosporidium. The Journal of General and Applied Microbiology. 33:455–457, doi:10.2323/jgam.33.455.
OTU19141653789942	s_Mrakia_robertii_SH202458_07FU_98.4	Molds and yeasts	Yamada Y, Komagata K. 1987. Mrakia gen. nov., a heterobasidiomycetous yeast genus for the Q8-equipped, self-sporulating organisms which produce a unicellular metabasidium, formerly classified in the genus Leucosporidium. The Journal of General and Applied Microbiology. 33:455–457, doi:10.2323/jgam.33.455.
OTU29650607815172	s_Dactylospora_vrijmoediae_90.94	Unkown function	Ihlen PG, Holien H, Tønsberg T. 2009. Two New Species of Dactylospora (Dactylosporaceae, Lecanorales), with a Key to the Known Species in Scandinavia. Http://DxDoiorgAccesBiblUlavalCa/101639/0007-2745(2004)107[0357:TNSODD]20CO;2. 107:357–362, doi:10.1639/0007-2745(2004)107[0357:TNSODD]2.0.CO;2.
OTU46380097213082	s_Cladosporium_uredinicola_100	Saprotrophs	Crous PW, Braun U, Schubert K, Groenewald JZ. 2007. Delimiting Cladosporium from morphologically similar genera. Stud Mycol. 58:33–56.
OTU91136625723281	s_Cryptosporiopsis_ericae_SH201603_07FU_100	Putative saprotrophs	http://www.ncbi.nlm.nih.gov/nuccore/KF850370
OTU97167443672921	s_Cryptosporiopsis_sp_SH018423_07FU_98.28	Putative root-associated fungi	http://www.ncbi.nlm.nih.gov/nuccore/HM036628
OTU63451424076863	s_Coniozyma_sp_Rr102_SH206393.07FU_99.02	Saprotrophs	Clemmensen KE, Bahr A, Ovaskainen O, Dahlberg A, Ekblad A, Wallander H, Stenlid J, Finlay RD, Wardle DA, Lindahl BD. 2013. Roots and associated fungi drivelong-term carbon sequestrationin boreal forest. Science. 339:1615–1618, doi:10.1126/science.1232728.
OTU10760145776396	s_Aureobasidium_sp_JSKim_2015_100	Molds and yeasts	Cooke WB, de Hoog GS, Hermanides-Nijhof EJ. 1977. The Black Yeasts and Allied Hyphomycetes. Mycologia. 69:1242, doi:10.2307/3758960.
OTU41434167042792	s_Geoglossum_simile_SH215421_07FU_91.53	Putative saprotrophs	http://www.mushroomexpert.com/geoglossum_nigritum.html
OTU9477610527586	s_Rhizophagus_irregularis_SH175543_07FU_99.14	Other mycorrhizal fungi	Smith SE, Read DJ. 2010. Mycorrhizal Symbiosis. Academic Press. 1 p.
OTU45686427302008	s_Rhizophagus_sp_SH175559_07FU_98.29	Other mycorrhizal fungi	Smith SE, Read DJ. 2010. Mycorrhizal Symbiosis. Academic Press. 1 p.
OTU56412824842226	s_Rhizophagus_irregularis_SH175609_07FU_97.46	Other mycorrhizal fungi	Smith SE, Read DJ. 2010. Mycorrhizal Symbiosis. Academic Press. 1 p.
OTU58891656870576	s_Rhizophagus_sp_SH001026_07FU_95.66	Other mycorrhizal fungi	Smith SE, Read DJ. 2010. Mycorrhizal Symbiosis. Academic Press. 1 p.
OTU63671608520147	s_Rhizophagus_sp_SH175605_07FU_97.95	Other mycorrhizal fungi	Smith SE, Read DJ. 2010. Mycorrhizal Symbiosis. Academic Press. 1 p.
OTU6449543968742	s_Glomeraceae_sp_SH017482_07FU_98.2	Other mycorrhizal fungi	Smith SE, Read DJ. 2010. Mycorrhizal Symbiosis. Academic Press. 1 p.
OTU33189024006081	s_uncultured_Rhizophagus_SH001017_07FU_98.29	Other mycorrhizal fungi	Smith SE, Read DJ. 2010. Mycorrhizal Symbiosis. Academic Press. 1 p.
OTU56685911872673	s_uncultured_Glomerales_SH191192_07FU_98.82	Other mycorrhizal fungi	Smith SE, Read DJ. 2010. Mycorrhizal Symbiosis. Academic Press. 1 p.
OTU58688481920506	s_Glomeraceae_sp_SH175620_07FU_96.05	Other mycorrhizal fungi	Smith SE, Read DJ. 2010. Mycorrhizal Symbiosis. Academic Press. 1 p.
OTU29765314387535	s_Cenococcum_geophilum_SH199612_07FU_99.66	Ectomycorrhizal fungi	Clemmensen KE, Bahr A, Ovaskainen O, Dahlberg A, Ekblad A, Wallander H, Stenlid J, Finlay RD, Wardle DA, Lindahl BD. 2013. Roots and associated fungi drivelong-term carbon sequestrationin boreal forest. Science. 339:1615–1618, doi:10.1126/science.1232728.
OTU24750730369822	s_Gloniaceae_sp_SH214463_07FU_98.63	Putative saprotrophs	Spatafora JW, Owensby CA, Douhan GW, Boehm EWA, Schoch CL. 2012. Phylogenetic placement of the ectomycorrhizal genus Cenococcum in Gloniaceae (Dothideomycetes). Mycologia. 104:758–765, doi:10.3852/11-233.
OTU44821798565554	s_Ramaria_sp_OSC_108685_SH464889_07FU_91.45	Unkown function	https://plutof.ut.ee/#/datacite/10.15156/BIO/SH464889.07FU
OTU18691681798919	s_Rhizoscyphus_ericae_SH214267_07FU_95.16	Putative other mycorhizal fungi	Smith SE, Read DJ. 2010. Mycorrhizal Symbiosis. Academic Press. 1 p.	http://www.ncbi.nlm.nih.gov/nuccore/JQ711893
OTU20755693671372	s_Rhizoscyphus_sp_SH214267_07FU_100	Other mycorrhizal fungi	Smith SE, Read DJ. 2010. Mycorrhizal Symbiosis. Academic Press. 1 p.	https://plutof.ut.ee/#/datacite/10.15156/BIO/SH214267.07FU
OTU27420266805297	s_Rhizoscyphus_sp_SH214266_07FU_100	Other mycorrhizal fungi	Smith SE, Read DJ. 2010. Mycorrhizal Symbiosis. Academic Press. 1 p.	http://www.ncbi.nlm.nih.gov/nuccore/JX844782
OTU75678934389156	s_Capronia_sp_96003a_SH208596_07FU_97.35	Molds and yeasts	Untereiner WA. 1997. Taxonomy of selected members of the ascomycete genus Capronia with notes on anamorph-teleomorph connections. Mycologia. 89:120, doi:10.2307/3761181.
OTU4899872596754	s_Cladophialophora_sp_SH193233_07FU_95.1	Putative molds and yeasts	Badali H, Gueidan C, Najafzadeh MJ, Bonifaz A, van den Ende AHGG, de Hoog GS. 2008. Biodiversity of the genus Cladophialophora. Stud Mycol. 61:175–191, doi:10.3114/sim.2008.61.18.
OTU14575159807063	s_Cladophialophora_sp_SH213264_07FU_100	Molds and yeasts	Badali H, Gueidan C, Najafzadeh MJ, Bonifaz A, van den Ende AHGG, de Hoog GS. 2008. Biodiversity of the genus Cladophialophora. Stud Mycol. 61:175–191, doi:10.3114/sim.2008.61.18.
OTU24544440020019	s_Cladophialophora_sp_SH213261_07FU_99.07	Molds and yeasts	Badali H, Gueidan C, Najafzadeh MJ, Bonifaz A, van den Ende AHGG, de Hoog GS. 2008. Biodiversity of the genus Cladophialophora. Stud Mycol. 61:175–191, doi:10.3114/sim.2008.61.18.
OTU33274303683211	s_Cladophialophora_sp_SH026681_07FU_98.1	Molds and yeasts	Badali H, Gueidan C, Najafzadeh MJ, Bonifaz A, van den Ende AHGG, de Hoog GS. 2008. Biodiversity of the genus Cladophialophora. Stud Mycol. 61:175–191, doi:10.3114/sim.2008.61.18.
OTU40726605533678	s_Cladophialophora_sp_SH012571_07FU_98.69	Molds and yeasts	Badali H, Gueidan C, Najafzadeh MJ, Bonifaz A, van den Ende AHGG, de Hoog GS. 2008. Biodiversity of the genus Cladophialophora. Stud Mycol. 61:175–191, doi:10.3114/sim.2008.61.18.
OTU41963484082001	s_Cladophialophora_sp_SH193233_07FU_99.67	Molds and yeasts	Badali H, Gueidan C, Najafzadeh MJ, Bonifaz A, van den Ende AHGG, de Hoog GS. 2008. Biodiversity of the genus Cladophialophora. Stud Mycol. 61:175–191, doi:10.3114/sim.2008.61.18.
OTU66526070726617	s_Cladophialophora_sp_SH213273_07FU_100	Molds and yeasts	Badali H, Gueidan C, Najafzadeh MJ, Bonifaz A, van den Ende AHGG, de Hoog GS. 2008. Biodiversity of the genus Cladophialophora. Stud Mycol. 61:175–191, doi:10.3114/sim.2008.61.18.
OTU71240248838956	s_Cladophialophora_sp_SH193238_07FU_100	Molds and yeasts	Badali H, Gueidan C, Najafzadeh MJ, Bonifaz A, van den Ende AHGG, de Hoog GS. 2008. Biodiversity of the genus Cladophialophora. Stud Mycol. 61:175–191, doi:10.3114/sim.2008.61.18.
OTU71851676944568	s_Cladophialophora_sp_SH026683_07FU_98.13	Molds and yeasts	Badali H, Gueidan C, Najafzadeh MJ, Bonifaz A, van den Ende AHGG, de Hoog GS. 2008. Biodiversity of the genus Cladophialophora. Stud Mycol. 61:175–191, doi:10.3114/sim.2008.61.18.
OTU73533251468985	s_Cladophialophora_sp_SH026685_07FU_96.9	Molds and yeasts	Badali H, Gueidan C, Najafzadeh MJ, Bonifaz A, van den Ende AHGG, de Hoog GS. 2008. Biodiversity of the genus Cladophialophora. Stud Mycol. 61:175–191, doi:10.3114/sim.2008.61.18.
OTU84957705321073	s_Cladophialophora_sp_SH015646_07FU_99.69	Molds and yeasts	Badali H, Gueidan C, Najafzadeh MJ, Bonifaz A, van den Ende AHGG, de Hoog GS. 2008. Biodiversity of the genus Cladophialophora. Stud Mycol. 61:175–191, doi:10.3114/sim.2008.61.18.
OTU94324265089527	s_Cladophialophora_sp_KO_groupE_2014_100	Molds and yeasts	Badali H, Gueidan C, Najafzadeh MJ, Bonifaz A, van den Ende AHGG, de Hoog GS. 2008. Biodiversity of the genus Cladophialophora. Stud Mycol. 61:175–191, doi:10.3114/sim.2008.61.18.
OTU11625224440818	s_Exophiala_sp_SH197643_07FU_100	Molds and yeasts	Matos T, Haase G, van den Ende AHGG, de Hoog GS. 2003. Molecular diversity of oligotrophic and neurotropic members of the black yeast genus Exophiala, with accent on E. dermatitidis. Antonie Van Leeuwenhoek International Journal of General and Molecular Microbiology. 83:293–303, doi:10.1023/A:1023373329502.
OTU36766165407675	s_Exophiala_xenobiotica_SH194487_07FU_100	Molds and yeasts	Matos T, Haase G, van den Ende AHGG, de Hoog GS. 2003. Molecular diversity of oligotrophic and neurotropic members of the black yeast genus Exophiala, with accent on E. dermatitidis. Antonie Van Leeuwenhoek International Journal of General and Molecular Microbiology. 83:293–303, doi:10.1023/A:1023373329502.
OTU42411552314187	s_Exophiala_moniliae_SH199199_07FU_100	Molds and yeasts	Matos T, Haase G, van den Ende AHGG, de Hoog GS. 2003. Molecular diversity of oligotrophic and neurotropic members of the black yeast genus Exophiala, with accent on E. dermatitidis. Antonie Van Leeuwenhoek International Journal of General and Molecular Microbiology. 83:293–303, doi:10.1023/A:1023373329502.
OTU78832333052437	s_Exophiala_sp_SH015507_07FU_94.28	Molds and yeasts	Matos T, Haase G, van den Ende AHGG, de Hoog GS. 2003. Molecular diversity of oligotrophic and neurotropic members of the black yeast genus Exophiala, with accent on E. dermatitidis. Antonie Van Leeuwenhoek International Journal of General and Molecular Microbiology. 83:293–303, doi:10.1023/A:1023373329502.
OTU40674474891692	s_Phaeococcomyces_aff_nigricans_P40D010_SH021360_07FU_98.67	Molds and yeasts	Butler MJ, Lachance M-A. 1987. Inhibition of melanin synthesis in the black yeast Phaeococcomycessp. by growth on low pH ascorbate medium: production of spheroplasts from “albinized” cells. Can J Microbiol. 33:184–187, doi:10.1139/m87-031.
OTU30294232724816	s_Phialophora_cyclaminis_SH174592_07FU_99.32	Root-associated fungi	Harney SK, Rogers SO, Wang C. 1997. Molecular characterization of dematiaceous root endophytes. Mycol Res. 101:1397–1404, doi:10.1086/597128?ref=search-gateway:526c3ca0aee3840137e4a569099bd12a.
OTU26421789885910	s_Lachnum_sp_J20_SH201605_07FU_95.16	Putative root-associated fungi	http://www.ncbi.nlm.nih.gov/nuccore/KJ817276
OTU70010057589703	s_Lachnum_sp_J20_SH201605_07FU_100	Root-associated fungi	http://www.ncbi.nlm.nih.gov/nuccore/KJ817276
OTU41810152222184	s_Trichopezizella_sp_KUS_F52478_SH018430_07FU_94.81	Putative saprotrophs	Haines JH. 1974. Notes on the Genus Trichopezizella with Descriptions of New Taxa. Mycologia. 66:213, doi:10.2307/3758358.
OTU67863275166253	s_uncultured_Clathrosphaerina_SH195220_07FU_97.6	Unkown function	http://www.ncbi.nlm.nih.gov/nuccore/HQ211730
OTU9379447609487	s_Hydnodontaceae_sp_SH186054_07FU_99.43	Unkown function	https://plutof.ut.ee/#/datacite/10.15156/BIO/SH186054.07FU
OTU67761561236380	s_Hygrocybe_conica_SH176834_07FU_98.09	Root-associated fungi	Halbwachs H, Dentinger B, Detheridge AP. 2013. Hyphae of waxcap fungi colonise plant roots. Fungal Ecology.
OTU23847092948447	s_Hypocrea_crystalligena_SH177695_07FU_99.7	Molds and yeasts	Clemmensen KE, Bahr A, Ovaskainen O, Dahlberg A, Ekblad A, Wallander H, Stenlid J, Finlay RD, Wardle DA, Lindahl BD. 2013. Roots and associated fungi drivelong-term carbon sequestrationin boreal forest. Science. 339:1615–1618, doi:10.1126/science.1232728.
OTU22855306180632	s_Trichoderma_oblongisporum_100	Molds and yeasts	Clemmensen KE, Bahr A, Ovaskainen O, Dahlberg A, Ekblad A, Wallander H, Stenlid J, Finlay RD, Wardle DA, Lindahl BD. 2013. Roots and associated fungi drivelong-term carbon sequestrationin boreal forest. Science. 339:1615–1618, doi:10.1126/science.1232728.
OTU44196752005251	s_Trichoderma_paraviridescens_SH181342_07FU_100	Molds and yeasts	Clemmensen KE, Bahr A, Ovaskainen O, Dahlberg A, Ekblad A, Wallander H, Stenlid J, Finlay RD, Wardle DA, Lindahl BD. 2013. Roots and associated fungi drivelong-term carbon sequestrationin boreal forest. Science. 339:1615–1618, doi:10.1126/science.1232728.
OTU80313731578904	s_Trichoderma_harzianum_SH190868_07FU_100	Molds and yeasts	Clemmensen KE, Bahr A, Ovaskainen O, Dahlberg A, Ekblad A, Wallander H, Stenlid J, Finlay RD, Wardle DA, Lindahl BD. 2013. Roots and associated fungi drivelong-term carbon sequestrationin boreal forest. Science. 339:1615–1618, doi:10.1126/science.1232728.
OTU75716720848844	s_Basidiodendron_caesiocinereum_SH174238_07FU_99.69	Saprotrophs	Nordén B, Paltto H. 2001. Wood-decay fungi in hazel wood. Biological Conservation. 101:1–8, doi:10.1016/S0006-3207(01)00049-0.
OTU28818609937851	s_Oliveonia_pauxilla_SH024170_07FU_96.48	Saprotrophs	Kotiranta H, Saarenoksa R. 2005. Ceratobasidium and Oliveonia (Basidiomycota, Aphyllophorales) in Finland. Annales Botanici Fennici. doi:10.2307/23727373.
OTU67617019412368	s_Anguillospora_longissima_SH203656_07FU_98.99	Root-associated fungi	Sati SC, Belwal M. 2005. Aquatic hyphomycetes as endophytes of riparian plant roots. Mycologia. 97:45–49, doi:10.3852/mycologia.97.1.45.
OTU52669123138363	s_Berkleasmium_sp_BCC_17003_SH212974_07FU_90.03	Unkown function	https://plutof.ut.ee/#/datacite/10.15156/BIO/SH212974.07FU
OTU86990727156915	s_Boeremia_exigua_SH186594_07FU_100	Saprotrophs	Aveskamp MM, de Gruyter J, Woudenberg JHC, Verkley GJM, Crous PW. 2010. Highlights of the Didymellaceae: A polyphasic approach to characterise Phoma and related pleosporalean genera. Stud Mycol. 65:1–60, doi:10.3114/sim.2010.65.01.
OTU27021547950571	s_Paraphoma_sp_BJ11_SH025130_07FU_100	Saprotrophs	de Gruyter J, Woudenberg JHC, Aveskamp MM, Verkley GJM, Groenewald JZ, Crous PW. 2010. Systematic reappraisal of species in Phoma section Paraphoma, Pyrenochaeta and Pleurophoma. Mycologia. 102:1066–1081, doi:10.3852/09-240.
OTU31585051748391	s_Phoma_sp_AS7_2_SH193502_07FU_99.33	Saprotrophs	de Gruyter J, Woudenberg JHC, Aveskamp MM, Verkley GJM, Groenewald JZ, Crous PW. 2013. Redisposition of phoma-like anamorphs in Pleosporales. Stud Mycol. 75:1–36, doi:10.3114/sim0004.
OTU4367225086410	s_Chalara_sp_SH202696_07FU_100	Saprotrophs	Koukol O. 2011. New species of Chalara occupying coniferous needles. Fungal Diversity. 49:75–91, doi:10.1007/s13225-011-0092-2.
OTU79885488855226	s_Chalara_hyalocuspica_SH202706_07FU_98.62	Saprotrophs	Koukol O. 2011. New species of Chalara occupying coniferous needles. Fungal Diversity. 49:75–91, doi:10.1007/s13225-011-0092-2.
OTU72067986598630	s_Clohesyomyces_sp_CBS_60986_SH471595_07FU_98.65	Unkown function	K.D. Hyde, Aust. Syst. Bot. 6(2): 170 (1993)
OTU81762910164630	s_Tetrachaetum_sp_SH184445_07FU_100	Putative root-associated fungi	Tedersoo L, Pellet P, Koljalg U, Selosse M-A. 2006. Parallel evolutionary paths to mycoheterotrophy in understorey Ericaceae and Orchidaceae: ecological evidence for mixotrophy in Pyroleae. Oecologia. 151:206–217, doi:10.1007/s00442-006-0581-2.
OTU44950657197333	s_Acidea_extrema_SH184446_07FU_100	Unkown function	Hujslová M, Kubátová A, Kostovčík M, Blanchette RA, de Beer ZW, Chudíčková M, Kolařík M. 2014. Three new genera of fungi from extremely acidic soils. Mycol Prog. 13:819–831, doi:10.1007/s11557-014-0965-3.
OTU11227908727914	s_Cadophora_finlandica_SH214265_07FU_96.21	Putative root-associated fungi	Peterson, R. L., Wagg, C. & Pautler, M. Associations between microfungal endophytes and roots: do structural features indicate function? Botany 86, 445–456 (2008). / 1. Narisawa, K., Hambleton, S. & Currah, R. S. Heteroconium chaetospira, a dark septate root endophyte allied to the Herpotrichiellaceae (Chaetothyriales) obtained from some forest soil samples in Canada using bait plants. Mycoscienc…
OTU38326517122754	s_Cadophora_finlandica_SH214265_07FU_98.3	Root-associated fungi	Peterson, R. L., Wagg, C. & Pautler, M. Associations between microfungal endophytes and roots: do structural features indicate function? Botany 86, 445–456 (2008). / 1. Narisawa, K., Hambleton, S. & Currah, R. S. Heteroconium chaetospira, a dark septate root endophyte allied to the Herpotrichiellaceae (Chaetothyriales) obtained from some forest soil samples in Canada using bait plants. Mycoscienc…
OTU51033469234470	s_Cadophora_sp_SH174174_07FU_99.65	Unkown function	http://www.ncbi.nlm.nih.gov/nuccore/GU055728
OTU58370630636081	s_Cadophora_finlandica_SH214265_07FU_100	Root-associated fungi	Peterson, R. L., Wagg, C. & Pautler, M. Associations between microfungal endophytes and roots: do structural features indicate function? Botany 86, 445–456 (2008).
OTU37529397576917	s_Geomyces_sp_GW3_8_SH183329_07FU_100	Unkown function	http://www.ncbi.nlm.nih.gov/nuccore/JQ692139
OTU38676513547240	s_Helotiales_sp_SH196478.07FU_97.96	Root-associated fungi	http://www.ncbi.nlm.nih.gov/nuccore/HM036627
OTU86392777560291	s_Leohumicola_sp_1_MV_2011_SH201606_07FU_98.63	Other mycorrhizal fungi	Hambleton S, Nickerson NL, Seifert KA. 2005. Leohumicola, a new genus of heat-resistant hyphomycetes. Stud Mycol. 53:29–52, doi:10.3114/sim.53.1.29.
OTU53825842013259	s_Leptodontidium_sp_nwa_besc_80cc1_SH186775_07FU_94.52	Root-associated fungi	http://www.ncbi.nlm.nih.gov/nuccore/KF428632
OTU86651887520833	s_Leptodontidium_sp_bc_besc_184b_SH186775_07FU_100	Root-associated fungi	http://www.ncbi.nlm.nih.gov/nuccore/KF428235
OTU33105824682911	s_Meliniomyces_bicolor_SH214265_07FU_97.57	Ectomycorrhizal fungi	Hambleton S, Sigler L. 2005. Meliniomyces, a new anamorph genus for root-associated fungi with phylogenetic affinities to Rhizoscyphus ericae (≡ Hymenoscyphus ericae), Leotiomycetes. Stud Mycol. 53:1–27, doi:10.3114/sim.53.1.1.
OTU76315586318144	s_Meliniomyces_variabilis_SH181078_07FU_99.31	Ectomycorrhizal fungi	Hambleton S, Sigler L. 2005. Meliniomyces, a new anamorph genus for root-associated fungi with phylogenetic affinities to Rhizoscyphus ericae (≡ Hymenoscyphus ericae), Leotiomycetes. Stud Mycol. 53:1–27, doi:10.3114/sim.53.1.1.	http://www.ncbi.nlm.nih.gov/nuccore/HM044590
OTU20082492952537	s_Tetracladium_sp_SH204312_07FU_97.95	Putative root-associated fungi	Tedersoo L, Pellet P, Koljalg U, Selosse M-A. 2006. Parallel evolutionary paths to mycoheterotrophy in understorey Ericaceae and Orchidaceae: ecological evidence for mixotrophy in Pyroleae. Oecologia. 151:206–217, doi:10.1007/s00442-006-0581-2.
OTU75386422321420	s_Tetracladium_sp_SH204309_07FU_99.31	Putative root-associated fungi	Tedersoo L, Pellet P, Koljalg U, Selosse M-A. 2006. Parallel evolutionary paths to mycoheterotrophy in understorey Ericaceae and Orchidaceae: ecological evidence for mixotrophy in Pyroleae. Oecologia. 151:206–217, doi:10.1007/s00442-006-0581-2.
OTU87049534837144	s_Tetracladium_sp_SH204315_07FU_99.31	Putative root-associated fungi	Tedersoo L, Pellet P, Koljalg U, Selosse M-A. 2006. Parallel evolutionary paths to mycoheterotrophy in understorey Ericaceae and Orchidaceae: ecological evidence for mixotrophy in Pyroleae. Oecologia. 151:206–217, doi:10.1007/s00442-006-0581-2.
OTU29301344904809	s_Rhodotorula_cresolica_SH193439_07FU_98.6	Molds and yeasts	Middelhoven WJ, Spaaij F. 1997. Rhodotorula cresolica sp. nov., a cresol-assimilating yeast species isolated from soil. International Journal of Systematic Bacteriology. 47:324–327, doi:10.1099/00207713-47-2-324.
OTU41255740606844	s_Pulvinula_sp_SH204542_07FU_96.87	Putative ectomycorrhizal fungi	Amicucci A, Zambonelli A, Guidi C, Stocchi V. 2001. Morphological and molecular characterisation of Pulvinula constellatio ectomycorrhizae. FEMS Microbiol Lett. 194:121–125.	Tedersoo L, Hansen K, Perry B, Kjoller R. 2006. Molecular and morphological diversity of pezizalean ectomycorrhiza. 170:581–596.
OTU38095613604279	s_Acremonium_rutilum_SH207064_07FU_99.68	Molds and yeasts	Kiyuna T, An K-D, Kigawa R, Sano C, Miura S, SUGIYAMA J. 2011. Molecular assessment of fungi in “‘black spots’” that deface murals in the Takamatsuzuka and Kitora Tumuli in Japan: Acremonium sect. Gliomastix including Acremonium tumulicola sp. nov. and Acremonium felinum comb. nov. Mycoscience. 52:1–17, doi:10.1007/s10267-010-0063-6.
OTU22755000221935	s_Ilyonectria_sp_nwa_besc_196e1_SH202967_07FU_100	Root-associated fungi	Bonito G, Reynolds H, Robeson MS, Nelson J, Hodkinson BP, Tuskan G, Schadt CW, Vilgalys R. 2014. Plant host and soil origin influence fungal and bacterial assemblages in the roots of woody plants. Molecular Ecology. 23:3356–3370, doi:10.1111/mec.12821.	http://www.ncbi.nlm.nih.gov/nuccore/KF428581
OTU57491554241921	s_Myrmecridium_schulzeri_SH218825_07FU_99.65	Saprotrophs	Shrestha P, Szaro TM, Bruns TD, Taylor JW. 2011. Systematic search for cultivatable fungi that best deconstruct cell walls of Miscanthus and sugarcane in the field. Appl Environ Microb. 77:5490–5504, doi:10.1128/AEM.02996-10.
OTU2051032024455	s_Myrothecium_verrucaria_SH175299_07FU_100	Saprotrophs	Yang S, Jong SC. 1995. Host range determination of Myrothecium verrucaria isolated from leafy spurge. Plant Dis. 69:994–997.
OTU11365666809811	s_Stilbella_sp_RM5_6_SH205441_07FU_100	Saprotrophs	Shrestha P, Szaro TM, Bruns TD, Taylor JW. 2011. Systematic search for cultivatable fungi that best deconstruct cell walls of Miscanthus and sugarcane in the field. Appl Environ Microb. 77:5490–5504, doi:10.1128/AEM.02996-10.
OTU13162176829615	s_Trichothecium_crotocinigenum_SH192538_07FU_100	Saprotrophs	Schol-Schwarz MB. 1965. Cephalosporium crotocinigenum sp.nov. Transactions of the British Mycological Society. 48:51IN9–53, doi:10.1016/S0007-1536(65)80006-7.
OTU10996017880783	s_Cryptococcus_wieringae_SH221435_07FU_100	Molds and yeasts	Clemmensen KE, Bahr A, Ovaskainen O, Dahlberg A, Ekblad A, Wallander H, Stenlid J, Finlay RD, Wardle DA, Lindahl BD. 2013. Roots and associated fungi drivelong-term carbon sequestrationin boreal forest. Science. 339:1615–1618, doi:10.1126/science.1232728.
OTU11590244760322	s_Cryptococcus_victoriae_SH181632_07FU_99.65	Molds and yeasts	Clemmensen KE, Bahr A, Ovaskainen O, Dahlberg A, Ekblad A, Wallander H, Stenlid J, Finlay RD, Wardle DA, Lindahl BD. 2013. Roots and associated fungi drivelong-term carbon sequestrationin boreal forest. Science. 339:1615–1618, doi:10.1126/science.1232728.
OTU11849219535894	s_Cryptococcus_gastricus_SH214037_07FU_100	Molds and yeasts	Clemmensen KE, Bahr A, Ovaskainen O, Dahlberg A, Ekblad A, Wallander H, Stenlid J, Finlay RD, Wardle DA, Lindahl BD. 2013. Roots and associated fungi drivelong-term carbon sequestrationin boreal forest. Science. 339:1615–1618, doi:10.1126/science.1232728.
OTU17407251073734	s_Cryptococcus_terricola_SH190017_07FU_100	Molds and yeasts	Clemmensen KE, Bahr A, Ovaskainen O, Dahlberg A, Ekblad A, Wallander H, Stenlid J, Finlay RD, Wardle DA, Lindahl BD. 2013. Roots and associated fungi drivelong-term carbon sequestrationin boreal forest. Science. 339:1615–1618, doi:10.1126/science.1232728.
OTU36124660296779	s_Cryptococcus_sp_BEN2013a_SH206551_07FU_100	Molds and yeasts	Clemmensen KE, Bahr A, Ovaskainen O, Dahlberg A, Ekblad A, Wallander H, Stenlid J, Finlay RD, Wardle DA, Lindahl BD. 2013. Roots and associated fungi drivelong-term carbon sequestrationin boreal forest. Science. 339:1615–1618, doi:10.1126/science.1232728.
OTU43457339067942	s_Cryptococcus_albidus_SH206549_07FU_99.45	Molds and yeasts	Clemmensen KE, Bahr A, Ovaskainen O, Dahlberg A, Ekblad A, Wallander H, Stenlid J, Finlay RD, Wardle DA, Lindahl BD. 2013. Roots and associated fungi drivelong-term carbon sequestrationin boreal forest. Science. 339:1615–1618, doi:10.1126/science.1232728.
OTU44240084581718	s_Cryptococcus_metallitolerans_95.48	Molds and yeasts	Clemmensen KE, Bahr A, Ovaskainen O, Dahlberg A, Ekblad A, Wallander H, Stenlid J, Finlay RD, Wardle DA, Lindahl BD. 2013. Roots and associated fungi drivelong-term carbon sequestrationin boreal forest. Science. 339:1615–1618, doi:10.1126/science.1232728.
OTU89005444389311	s_Cryptococcus_sp_DBVPG_5365_SH181630_07FU_100	Molds and yeasts	Clemmensen KE, Bahr A, Ovaskainen O, Dahlberg A, Ekblad A, Wallander H, Stenlid J, Finlay RD, Wardle DA, Lindahl BD. 2013. Roots and associated fungi drivelong-term carbon sequestrationin boreal forest. Science. 339:1615–1618, doi:10.1126/science.1232728.
OTU92606416439738	s_Holtermanniella_watticus_SH190741_07FU_100	Molds and yeasts	Wuczkowski M, Passoth V, Turchetti B, Andersson AC, Olstorpe M, Laitila A, Theelen B, van Broock M, Buzzini P, Prillinger H, Sterflinger K, Schnurer J, Boekhout T, Libkind D. 2011. Description of Holtermanniella gen. nov., including Holtermanniella takashimae sp. nov. and four new combinations, and proposal of the order Holtermanniales to accommodate tremellomycetous yeasts of the Holtermannia cl…
OTU15169113313784	s_Syzygospora_sp_SH182183_07FU_99	Molds and yeasts	Clemmensen KE, Bahr A, Ovaskainen O, Dahlberg A, Ekblad A, Wallander H, Stenlid J, Finlay RD, Wardle DA, Lindahl BD. 2013. Roots and associated fungi drivelong-term carbon sequestrationin boreal forest. Science. 339:1615–1618, doi:10.1126/science.1232728.
OTU18578340272367	s_Inocybe_sp_SH031330_07FU_98.93	Ectomycorrhizal fungi	Clemmensen KE, Bahr A, Ovaskainen O, Dahlberg A, Ekblad A, Wallander H, Stenlid J, Finlay RD, Wardle DA, Lindahl BD. 2013. Roots and associated fungi drivelong-term carbon sequestrationin boreal forest. Science. 339:1615–1618, doi:10.1126/science.1232728.
OTU46564703171445	s_Inocybe_sp_SH000070_07FU_98.73	Ectomycorrhizal fungi	Clemmensen KE, Bahr A, Ovaskainen O, Dahlberg A, Ekblad A, Wallander H, Stenlid J, Finlay RD, Wardle DA, Lindahl BD. 2013. Roots and associated fungi drivelong-term carbon sequestrationin boreal forest. Science. 339:1615–1618, doi:10.1126/science.1232728.
OTU46942918648906	s_Inocybe_flocculosa_SH178660_07FU_100	Ectomycorrhizal fungi	Clemmensen KE, Bahr A, Ovaskainen O, Dahlberg A, Ekblad A, Wallander H, Stenlid J, Finlay RD, Wardle DA, Lindahl BD. 2013. Roots and associated fungi drivelong-term carbon sequestrationin boreal forest. Science. 339:1615–1618, doi:10.1126/science.1232728.
OTU50230714181798	s_Inocybe_posterula_SH219833_07FU_99.7	Ectomycorrhizal fungi	Clemmensen KE, Bahr A, Ovaskainen O, Dahlberg A, Ekblad A, Wallander H, Stenlid J, Finlay RD, Wardle DA, Lindahl BD. 2013. Roots and associated fungi drivelong-term carbon sequestrationin boreal forest. Science. 339:1615–1618, doi:10.1126/science.1232728.
OTU62595877200413	s_Inocybe_sp_SH219984_07FU_94.72	Ectomycorrhizal fungi	Clemmensen KE, Bahr A, Ovaskainen O, Dahlberg A, Ekblad A, Wallander H, Stenlid J, Finlay RD, Wardle DA, Lindahl BD. 2013. Roots and associated fungi drivelong-term carbon sequestrationin boreal forest. Science. 339:1615–1618, doi:10.1126/science.1232728.
OTU80008183306289	s_Inocybe_abjecta_SH208018_07FU_100	Ectomycorrhizal fungi	Clemmensen KE, Bahr A, Ovaskainen O, Dahlberg A, Ekblad A, Wallander H, Stenlid J, Finlay RD, Wardle DA, Lindahl BD. 2013. Roots and associated fungi drivelong-term carbon sequestrationin boreal forest. Science. 339:1615–1618, doi:10.1126/science.1232728.
OTU89860162985748	s_Inocybe_griseolilacina_SH190791_07FU_99.71	Ectomycorrhizal fungi	Clemmensen KE, Bahr A, Ovaskainen O, Dahlberg A, Ekblad A, Wallander H, Stenlid J, Finlay RD, Wardle DA, Lindahl BD. 2013. Roots and associated fungi drivelong-term carbon sequestrationin boreal forest. Science. 339:1615–1618, doi:10.1126/science.1232728.
OTU91987765291159	s_Inocybe_jacobi_SH211892_07FU_99.69	Ectomycorrhizal fungi	Clemmensen KE, Bahr A, Ovaskainen O, Dahlberg A, Ekblad A, Wallander H, Stenlid J, Finlay RD, Wardle DA, Lindahl BD. 2013. Roots and associated fungi drivelong-term carbon sequestrationin boreal forest. Science. 339:1615–1618, doi:10.1126/science.1232728.
OTU2766770122258	s_Apodus_sp_SH193385_07FU_97.31	Saprotrophs	Kruys Å, Huhndorf SM, Miller AN. 2014. Coprophilous contributions to the phylogeny of Lasiosphaeriaceae and allied taxa within Sordariales (Ascomycota, Fungi). Fungal Diversity. 70:101–113, doi:10.1007/s13225-014-0296-3.
OTU4580863998603	s_Lasiosphaeris_hispida_SH203438_07FU_90.2	Putative saprotrophs	Miller AN, Huhndorf SM. 2004. A natural classification of Lasiosphaeria based on nuclear LSU rDNA sequences. Mycol Res. 108:26–34, doi:10.1017/S0953756203008864.
OTU66510205568940	s_Podospora_sp_SH018032_07FU_98.65	Saprotrophs	Kruys Å, Huhndorf SM, Miller AN. 2014. Coprophilous contributions to the phylogeny of Lasiosphaeriaceae and allied taxa within Sordariales (Ascomycota, Fungi). Fungal Diversity. 70:101–113, doi:10.1007/s13225-014-0296-3.
OTU82042943856297	s_Leptosphaeria_sclerotioides_SH021555_07FU_100	Saprotrophs	de Gruyter J, Woudenberg JHC, Aveskamp MM, Verkley GJM, Groenewald JZ, Crous PW. 2013. Redisposition of phoma-like anamorphs in Pleosporales. Stud Mycol. 75:1–36, doi:10.3114/sim0004.
OTU31967974284254	s_Neosetophoma_samarorum_SH182983_07FU_99.67	Saprotrophs	de Gruyter J, Woudenberg JHC, Aveskamp MM, Verkley GJM, Groenewald JZ, Crous PW. 2010. Systematic reappraisal of species in Phoma section Paraphoma, Pyrenochaeta and Pleurophoma. Mycologia. 102:1066–1081, doi:10.3852/09-240.
OTU65574103565384	s_Leptosphaeriaceae_sp_SH203502_07FU_98.01	Putative saprotrophs	http://www.ncbi.nlm.nih.gov/nuccore/KJ739515
OTU98698987843819	s_Leucosporidium_sp_1_RB_2011_SH193763_07FU_100	Molds and yeasts	Fell JW, Statzell AC, Hunter IL, Phaff HJ. 1969. Leucosporidium gen. n., the heterobasidiomycetous stage of several yeasts of the genusCandida. Antonie Van Leeuwenhoek International Journal of General and Molecular Microbiology. 35:433–462, doi:10.1007/BF02219163.
OTU4566945277456	s_Saccharicola_sp_CBMAI_1030_SH180765_07FU_99.66	Root-associated fungi	http://www.ncbi.nlm.nih.gov/nuccore/GQ370379
OTU79605113217534	s_Morchella_conica_SH223423_07FU_100	Unkown function	Du XH, Zhao Q, Yang ZL. 2015. A review on research advances, issues, and perspectives of morels. Mycology. 6:78–85.	Buscot F, Roux J. 1987. Association between living roots and ascocarps of Morchella rotunda. Transactions of the British Mycological Society. 89:249–252.
OTU3027703831678	s_Mortierella_sclerotiella_SH180116_07FU_99.49	Molds and yeasts	Clemmensen KE, Bahr A, Ovaskainen O, Dahlberg A, Ekblad A, Wallander H, Stenlid J, Finlay RD, Wardle DA, Lindahl BD. 2013. Roots and associated fungi drivelong-term carbon sequestrationin boreal forest. Science. 339:1615–1618, doi:10.1126/science.1232728.
OTU5779503356765	s_Mortierella_parvispora_SH193938_07FU_99.74	Molds and yeasts	Clemmensen KE, Bahr A, Ovaskainen O, Dahlberg A, Ekblad A, Wallander H, Stenlid J, Finlay RD, Wardle DA, Lindahl BD. 2013. Roots and associated fungi drivelong-term carbon sequestrationin boreal forest. Science. 339:1615–1618, doi:10.1126/science.1232728.
OTU10027479945000	s_Mortierella_elongata_SH180109_07FU_100	Molds and yeasts	Clemmensen KE, Bahr A, Ovaskainen O, Dahlberg A, Ekblad A, Wallander H, Stenlid J, Finlay RD, Wardle DA, Lindahl BD. 2013. Roots and associated fungi drivelong-term carbon sequestrationin boreal forest. Science. 339:1615–1618, doi:10.1126/science.1232728.
OTU15834269024755	s_Mortierella_cystojenkinii_SH187868_07FU_100	Molds and yeasts	Clemmensen KE, Bahr A, Ovaskainen O, Dahlberg A, Ekblad A, Wallander H, Stenlid J, Finlay RD, Wardle DA, Lindahl BD. 2013. Roots and associated fungi drivelong-term carbon sequestrationin boreal forest. Science. 339:1615–1618, doi:10.1126/science.1232728.
OTU29813404537160	s_Mortierella_sp_SH180115_07FU_99.75	Molds and yeasts	Clemmensen KE, Bahr A, Ovaskainen O, Dahlberg A, Ekblad A, Wallander H, Stenlid J, Finlay RD, Wardle DA, Lindahl BD. 2013. Roots and associated fungi drivelong-term carbon sequestrationin boreal forest. Science. 339:1615–1618, doi:10.1126/science.1232728.
OTU37762801862483	s_Mortierella_sp_NEFU22_SH183634_07FU_100	Molds and yeasts	Clemmensen KE, Bahr A, Ovaskainen O, Dahlberg A, Ekblad A, Wallander H, Stenlid J, Finlay RD, Wardle DA, Lindahl BD. 2013. Roots and associated fungi drivelong-term carbon sequestrationin boreal forest. Science. 339:1615–1618, doi:10.1126/science.1232728.
OTU45745245776423	s_Mortierella_minutissima_SH196780_07FU_99.48	Molds and yeasts	Clemmensen KE, Bahr A, Ovaskainen O, Dahlberg A, Ekblad A, Wallander H, Stenlid J, Finlay RD, Wardle DA, Lindahl BD. 2013. Roots and associated fungi drivelong-term carbon sequestrationin boreal forest. Science. 339:1615–1618, doi:10.1126/science.1232728.
OTU50543513348725	s_Mortierella_sp_ATT235_SH023423_07FU_88.8	Molds and yeasts	Clemmensen KE, Bahr A, Ovaskainen O, Dahlberg A, Ekblad A, Wallander H, Stenlid J, Finlay RD, Wardle DA, Lindahl BD. 2013. Roots and associated fungi drivelong-term carbon sequestrationin boreal forest. Science. 339:1615–1618, doi:10.1126/science.1232728.
OTU53298516288733	s_Mortierella_sp_SH196779_07FU_100	Molds and yeasts	Clemmensen KE, Bahr A, Ovaskainen O, Dahlberg A, Ekblad A, Wallander H, Stenlid J, Finlay RD, Wardle DA, Lindahl BD. 2013. Roots and associated fungi drivelong-term carbon sequestrationin boreal forest. Science. 339:1615–1618, doi:10.1126/science.1232728.
OTU66726306038664	s_Mortierella_sp_02NH02_SH180111_07FU_100	Molds and yeasts	Clemmensen KE, Bahr A, Ovaskainen O, Dahlberg A, Ekblad A, Wallander H, Stenlid J, Finlay RD, Wardle DA, Lindahl BD. 2013. Roots and associated fungi drivelong-term carbon sequestrationin boreal forest. Science. 339:1615–1618, doi:10.1126/science.1232728.
OTU93178886945432	s_Mortierella_hyalina_SH180112_07FU_100	Molds and yeasts	Clemmensen KE, Bahr A, Ovaskainen O, Dahlberg A, Ekblad A, Wallander H, Stenlid J, Finlay RD, Wardle DA, Lindahl BD. 2013. Roots and associated fungi drivelong-term carbon sequestrationin boreal forest. Science. 339:1615–1618, doi:10.1126/science.1232728.
OTU95706348009544	s_Mortierella_sp_SH180110_07FU_99.75	Molds and yeasts	Clemmensen KE, Bahr A, Ovaskainen O, Dahlberg A, Ekblad A, Wallander H, Stenlid J, Finlay RD, Wardle DA, Lindahl BD. 2013. Roots and associated fungi drivelong-term carbon sequestrationin boreal forest. Science. 339:1615–1618, doi:10.1126/science.1232728.
OTU10614071862634	s_Mucor_zonatus_SH188375_07FU_100	Molds and yeasts	Clemmensen KE, Bahr A, Ovaskainen O, Dahlberg A, Ekblad A, Wallander H, Stenlid J, Finlay RD, Wardle DA, Lindahl BD. 2013. Roots and associated fungi drivelong-term carbon sequestrationin boreal forest. Science. 339:1615–1618, doi:10.1126/science.1232728.
OTU22681531353177	s_Mucor_hiemalis_SH187073_07FU_100	Molds and yeasts	Clemmensen KE, Bahr A, Ovaskainen O, Dahlberg A, Ekblad A, Wallander H, Stenlid J, Finlay RD, Wardle DA, Lindahl BD. 2013. Roots and associated fungi drivelong-term carbon sequestrationin boreal forest. Science. 339:1615–1618, doi:10.1126/science.1232728.
OTU25733064948360	s_Mucor_hiemalis_SH187072_07FU_100	Molds and yeasts	Clemmensen KE, Bahr A, Ovaskainen O, Dahlberg A, Ekblad A, Wallander H, Stenlid J, Finlay RD, Wardle DA, Lindahl BD. 2013. Roots and associated fungi drivelong-term carbon sequestrationin boreal forest. Science. 339:1615–1618, doi:10.1126/science.1232728.
OTU56551690370087	s_Mucor_fragilis_SH185780_07FU_100	Molds and yeasts	Clemmensen KE, Bahr A, Ovaskainen O, Dahlberg A, Ekblad A, Wallander H, Stenlid J, Finlay RD, Wardle DA, Lindahl BD. 2013. Roots and associated fungi drivelong-term carbon sequestrationin boreal forest. Science. 339:1615–1618, doi:10.1126/science.1232728.
OTU59291005158866	s_Mucor_hiemalis_SH188377_07FU_100	Molds and yeasts	Clemmensen KE, Bahr A, Ovaskainen O, Dahlberg A, Ekblad A, Wallander H, Stenlid J, Finlay RD, Wardle DA, Lindahl BD. 2013. Roots and associated fungi drivelong-term carbon sequestrationin boreal forest. Science. 339:1615–1618, doi:10.1126/science.1232728.
OTU73417001059479	s_Hemimycena_gracilis_SH002790_07FU_96.71	Saprotrophs	Clemmensen KE, Bahr A, Ovaskainen O, Dahlberg A, Ekblad A, Wallander H, Stenlid J, Finlay RD, Wardle DA, Lindahl BD. 2013. Roots and associated fungi drivelong-term carbon sequestrationin boreal forest. Science. 339:1615–1618, doi:10.1126/science.1232728.
OTU27883295326114	s_Mycena_citrinomarginata_SH220718_07FU_98.89	Saprotrophs	Clemmensen KE, Bahr A, Ovaskainen O, Dahlberg A, Ekblad A, Wallander H, Stenlid J, Finlay RD, Wardle DA, Lindahl BD. 2013. Roots and associated fungi drivelong-term carbon sequestrationin boreal forest. Science. 339:1615–1618, doi:10.1126/science.1232728.
OTU32466945275261	s_Mycena_pelianthina_SH186352_07FU_98.61	Saprotrophs	Clemmensen KE, Bahr A, Ovaskainen O, Dahlberg A, Ekblad A, Wallander H, Stenlid J, Finlay RD, Wardle DA, Lindahl BD. 2013. Roots and associated fungi drivelong-term carbon sequestrationin boreal forest. Science. 339:1615–1618, doi:10.1126/science.1232728.
OTU38227810998782	s_Mycena_sp_SH178370_07FU_94.72	Putative saprotrophs	Clemmensen KE, Bahr A, Ovaskainen O, Dahlberg A, Ekblad A, Wallander H, Stenlid J, Finlay RD, Wardle DA, Lindahl BD. 2013. Roots and associated fungi drivelong-term carbon sequestrationin boreal forest. Science. 339:1615–1618, doi:10.1126/science.1232728.
OTU41794984578316	s_Mycena_sp_SH215813_07FU_100	Saprotrophs	Clemmensen KE, Bahr A, Ovaskainen O, Dahlberg A, Ekblad A, Wallander H, Stenlid J, Finlay RD, Wardle DA, Lindahl BD. 2013. Roots and associated fungi drivelong-term carbon sequestrationin boreal forest. Science. 339:1615–1618, doi:10.1126/science.1232728.
OTU62842221472359	s_Mycena_sp_SH184926_07FU_100	Saprotrophs	Clemmensen KE, Bahr A, Ovaskainen O, Dahlberg A, Ekblad A, Wallander H, Stenlid J, Finlay RD, Wardle DA, Lindahl BD. 2013. Roots and associated fungi drivelong-term carbon sequestrationin boreal forest. Science. 339:1615–1618, doi:10.1126/science.1232728.
OTU76333893268049	s_Mycena_sp_SH220717_07FU_100	Saprotrophs	Clemmensen KE, Bahr A, Ovaskainen O, Dahlberg A, Ekblad A, Wallander H, Stenlid J, Finlay RD, Wardle DA, Lindahl BD. 2013. Roots and associated fungi drivelong-term carbon sequestrationin boreal forest. Science. 339:1615–1618, doi:10.1126/science.1232728.
OTU84534489228034	s_Mycena_capillaripes_SH220738_07FU_97.78	Saprotrophs	Clemmensen KE, Bahr A, Ovaskainen O, Dahlberg A, Ekblad A, Wallander H, Stenlid J, Finlay RD, Wardle DA, Lindahl BD. 2013. Roots and associated fungi drivelong-term carbon sequestrationin boreal forest. Science. 339:1615–1618, doi:10.1126/science.1232728.
OTU88786328635420	s_Mycena_sp_SH178370_07FU_100	Saprotrophs	Clemmensen KE, Bahr A, Ovaskainen O, Dahlberg A, Ekblad A, Wallander H, Stenlid J, Finlay RD, Wardle DA, Lindahl BD. 2013. Roots and associated fungi drivelong-term carbon sequestrationin boreal forest. Science. 339:1615–1618, doi:10.1126/science.1232728.
OTU98823018212321	s_Mycena_galericulata_SH220721_07FU_99.72	Saprotrophs	Clemmensen KE, Bahr A, Ovaskainen O, Dahlberg A, Ekblad A, Wallander H, Stenlid J, Finlay RD, Wardle DA, Lindahl BD. 2013. Roots and associated fungi drivelong-term carbon sequestrationin boreal forest. Science. 339:1615–1618, doi:10.1126/science.1232728.
OTU38260696229255	s_Cercospora_zeae_maydis_SH200447_07FU_98.67	Saprotrophs	Reddy PP. 2015. Impacts on Plant Pathogens. In: Climate Resilient Agriculture for Ensuring Food Security. New Delhi: Springer India. pp. 151–177.	Plant pathogen
OTU3643094758695	s_Oidiodendron_tenuissimum_SH216992_07FU_100	Root-associated fungi	http://www.ncbi.nlm.nih.gov/nuccore/AF307774	Dalpé Y. 1991. Statut endomycorhizien du genre Oidiodendron. Canadian Journal of Botany. 69:1712–1714.
OTU18514657878681	s_Oidiodendron_sp_CC_04_26_SH029341_07FU_95.83	Root-associated fungi	https://plutof.ut.ee/#/datacite/10.15156/BIO/SH029341.07FU	Dalpé Y. 1991. Statut endomycorhizien du genre Oidiodendron. Canadian Journal of Botany. 69:1712–1714.
OTU21005984212586	s_Oidiodendron_sp_PDKA6_SH216987_07FU_100	Saprotrophs	http://www.ncbi.nlm.nih.gov/nuccore/JX243858	Obase K, Douhan GW, Matsuda Y, Smith ME. 2014. Culturable fungal assemblages growing within Cenococcum sclerotia in forest soils. FEMS Microbiol Ecol. 90:708–717, doi:10.1111/1574-6941.12428.
OTU57420374381653	s_Oidiodendron_sp_SH217001_07FU_100	Root-associated fungi	http://www.ncbi.nlm.nih.gov/nuccore/KF617987	Dalpé Y. 1991. Statut endomycorhizien du genre Oidiodendron. Canadian Journal of Botany. 69:1712–1714.
OTU98818191700434	s_Oidiodendron_sp_SH216991_07FU_100	Root-associated fungi	http://www.ncbi.nlm.nih.gov/nuccore/KF617434	Dalpé Y. 1991. Statut endomycorhizien du genre Oidiodendron. Canadian Journal of Botany. 69:1712–1714.
OTU2368682993812	s_Gibberella_avenacea_100	Saprotrophs	Velmala SM, Rajala T, Smolander A, Petäistö RL, Lilja A, Pennanen T. 2014. Infection with foliar pathogenic fungi does not alter the receptivity of Norway spruce seedlings to ectomycorrhizal fungi. Plant Soil. 385:329–342, doi:10.1007/s11104-014-2238-y.	http://www.ncbi.nlm.nih.gov/nuccore/KM527098
OTU43161239598149	s_Mariannaea_clavispora_SH182794_07FU_99.67	Saprotrophs	Zeng Z-Q, Zhuang W-Y. 2014. A new holomorphic species of Mariannaea and epitypification of M. samuelsii. Mycol Prog. 13:967–973, doi:10.1007/s11557-014-0980-4.
OTU25998817319424	s_Volutella_sp_SH474556_07FU_100	Saprotrophs	Kodsueb R, McKenzie E, Lumyong S, Hyde K. 2008. Fungal succession on woody litter of Magnolia liliifera (Magnoliaceae). Fungal Diversity. 30:55–72.
OTU22080615645945	s_Flagelloscypha_minutissima_SH182705_07FU_99.01	Saprotrophs	Piatek M, Cabala J. 2004. Flagelloscypha minutissima [Basidiomycetes], a new for Poland minute cyphellaceous fungus. Acta Societatis Botanicorum Poloniae.
OTU44318699495614	s_Olpidium_brassicae_SH216672_07FU_98.74	Root-associated fungi	Lange L, Insunza V. 1977. Root-inhabiting Olpidium species: the O. radicale complex. Transactions of the British Mycological Society. 69:377–384.
OTU33904027631714	s_Hirsutella_sp_ICMP14250_SH182802_07FU_94.25	Unkown function	http://www.ncbi.nlm.nih.gov/nuccore/EF029185
OTU46712456062739	s_Orbiliaceae_sp_SH009224_07FU_90	Unkown function	http://www.ncbi.nlm.nih.gov/nuccore/KF296869
OTU90336051366052	s_Pezizaceae_sp_SH193734_07FU_100	Ectomycorrhizal fungi	https://unite.ut.ee/bl_forw.php?nimi=UDB014593
OTU93139047691153	s_Stagonospora_sp_SH023406_07FU_95	Unkown fungi	http://www.ncbi.nlm.nih.gov/nuccore/DQ420980
OTU8311214509992	s_Phaeosphaeriaceae_sp_SH208533_07FU_100	Saprotrophs	Phookamsak R, Liu J-K, McKenzie EHC, Manamgoda DS, Ariyawansa H, Thambugala KM, Dai D-Q, Camporesi E, Chukeatirote E, Wijayawardene NN, Bahkali AH, Mortimer PE, Xu J-C, Hyde KD. 2014. Revision of Phaeosphaeriaceae. Fungal Diversity. 68:159–238.
OTU38066666627417	s_Plectosphaerella_sp_REF167_SH190975_07FU_100	Root-associated fungi	http://www.ncbi.nlm.nih.gov/nuccore/JN859387
OTU97313237220662	s_Pleomassariaceae_sp_SH198673_07FU_93.9	Unkown function	https://plutof.ut.ee/#/datacite/10.15156/BIO/SH198673.07FU
OTU51067975630739	s_Alternaria_sp_AKSHY_100	Saprotrophs	Armitage AD, Barbara DJ, Harrison RJ, Lane CR, Sreenivasaprasad S, Woodhall JW, Clarkson JP. 2015. Discrete lineages within Alternaria alternata species group: Identification using new highly variable loci and support from morphological characters. Fungal Biology. 119:994–1006, doi:10.1016/j.funbio.2015.06.012.
OTU59821500425709	s_Alternaria_alternata_98.33	Saprotrophs	Armitage AD, Barbara DJ, Harrison RJ, Lane CR, Sreenivasaprasad S, Woodhall JW, Clarkson JP. 2015. Discrete lineages within Alternaria alternata species group: Identification using new highly variable loci and support from morphological characters. Fungal Biology. 119:994–1006, doi:10.1016/j.funbio.2015.06.012.
OTU12231903304371	s_Lewia_infectoria_SH216783_07FU_100	Saprotrophs	Andersen B, Sørensen JL, Nielsen KF, van den Ende BG, de Hoog S. 2009. A polyphasic approach to the taxonomy of the Alternaria infectoria species–group. Fungal Genet Biol. 46:642–656, doi:10.1016/j.fgb.2009.05.005.
OTU45889525166432	s_Pyrenophora_teres_SH193140_07FU_80.83	Unkown fungi	https://plutof.ut.ee/#/datacite/10.15156/BIO/SH193140.07FU
OTU79590905734925	s_Coprinellus_micaceus_SH220349_07FU_99.71	Saprotrophs	http://www.mushroomexpert.com/coprinellus_micaceus.html
OTU82669182086644	s_Coprinellus_angulatus_SH194008_07FU_100	Saprotrophs	http://www.mykoweb.com/CAF/species/Coprinellus_angulatus.html
OTU25268610797342	s_Coprinopsis_episcopalis_SH030842_07FU_97.25	Saprotrophs	http://www.mycodb.fr/fiche.php?genre=Coprinopsis&espece=episcopalis
OTU54523076457109	s_Parasola_plicatilis_SH196203_07FU_99.41	Saprotrophs	http://www.mushroomexpert.com/parasola_plicatilis.html
OTU79697526183279	s_Pseudeurotium_sp_01NH05_SH215931_07FU_98.63	Unknown function	http://www.ncbi.nlm.nih.gov/nuccore/JX270340
OTU95060241498225	s_Pseudeurotium_bakeri_SH215929_07FU_100	Root-associated fungi	Menkis A, Vasaitis R. 2011. Fungi in roots of nursery grown Pinus sylvestris: ectomycorrhizal colonisation, genetic diversity and spatial distribution. Microb Ecol. 61:52–63.
OTU88088936428087	s_Geopora_cooperi_SH194828_07FU_99.67	Ectomycorrhizal fungi	Cripps C, Miller OK Jr. 1993. Ectomycorrhizal fungi associated with aspen on three sites in the north-central Rocky Mountains. Canadian Journal of Botany. 71:1414–1420, doi:10.1139/b93-170.
OTU53542324194394	s_Humaria_hemisphaerica_SH179622_07FU_99.72	Ectomycorrhizal fungi	Tedersoo L, Hansen K, Perry BA, Kjøller R. 2006. Molecular and morphological diversity of pezizalean ectomycorrhiza. New Phytol. 170:581–596, doi:10.1111/j.1469-8137.2006.01678.x.
OTU19372868767518	s_Otidea_nannfeldtii_SH028518_07FU_96.86	Unkown function	http://www.ncbi.nlm.nih.gov/nuccore/KF717574
OTU49158974495239	s_Pustularia_sp_SH222142_07FU_100	Ectomycorrhizal fungi	Tedersoo L, Smith ME. 2013. Lineages of ectomycorrhizal fungi revisited: Foraging strategies and novel lineages revealed by sequences from belowground. Fungal Biology Reviews. 27:83–99, doi:10.1016/j.fbr.2013.09.001.	https://plutof.ut.ee/#/datacite/10.15156/BIO/SH222142.07FU
OTU67747706134292	s_Pustularia_sp_SH222144_07FU_98.34	Ectomycorrhizal fungi	Tedersoo L, Smith ME. 2013. Lineages of ectomycorrhizal fungi revisited: Foraging strategies and novel lineages revealed by sequences from belowground. Fungal Biology Reviews. 27:83–99, doi:10.1016/j.fbr.2013.09.001.	https://plutof.ut.ee/#/datacite/10.15156/BIO/SH222144.07FU
OTU7525268746243	s_Sphaerosporella_sp_SH212012_07FU_100	Ectomycorrhizal fungi	http://www.ncbi.nlm.nih.gov/nuccore/HM164581	https://plutof.ut.ee/#/datacite/10.15156/BIO/SH212012.07FU
OTU16252214361329	s_Wilcoxina_rehmii_SH211927_07FU_99.31	Other mycorrhizal fungi	Yu TEJ-C, Egger K, Larry Peterson R. 2001. Ectendomycorrhizal associations-characteristics and functions. 11:167–177.
OTU44487526228568	s_Wilcoxina_rehmii_SH211927_07FU_100	Other mycorrhizal fungi	Yu TEJ-C, Egger K, Larry Peterson R. 2001. Ectendomycorrhizal associations-characteristics and functions. 11:167–177.
OTU90172258385137	s_Colpoma_sp_PDD_91607_SH000252_07FU_98.97	Saprotrophs	http://www.mushroomexpert.com/colpoma_quercinum.html	http://nzfungi2.landcareresearch.co.nz/default.aspx?from=details&SpecimenID=35626088
OTU89719915464864	s_Gymnomyces_sp_SH220843_07FU_99.21	Ectomycorrhizal fungi	Bahram M, Koljalg U, Kohout P, Mirshahvaladi S, Tedersoo L. 2012. Ectomycorrhizal fungi of exotic pine plantations in relation to native host trees in Iran: evidence of host range expansion by local symbionts to distantly related host taxa. Mycorrhiza. 23:11–19, doi:10.1007/s00572-012-0445-z.
OTU26923987381588	s_Lactarius_brunneoviolaceus_98.49	Ectomycorrhizal fungi	Clemmensen KE, Bahr A, Ovaskainen O, Dahlberg A, Ekblad A, Wallander H, Stenlid J, Finlay RD, Wardle DA, Lindahl BD. 2013. Roots and associated fungi drivelong-term carbon sequestrationin boreal forest. Science. 339:1615–1618, doi:10.1126/science.1232728.
OTU37840769417618	s_Lactarius_pubescens_SH176404_07FU_99.75	Ectomycorrhizal fungi	Clemmensen KE, Bahr A, Ovaskainen O, Dahlberg A, Ekblad A, Wallander H, Stenlid J, Finlay RD, Wardle DA, Lindahl BD. 2013. Roots and associated fungi drivelong-term carbon sequestrationin boreal forest. Science. 339:1615–1618, doi:10.1126/science.1232728.
OTU5509737397447	s_Russula_renidens_SH186207_07FU_96.19	Ectomycorrhizal fungi	Clemmensen KE, Bahr A, Ovaskainen O, Dahlberg A, Ekblad A, Wallander H, Stenlid J, Finlay RD, Wardle DA, Lindahl BD. 2013. Roots and associated fungi drivelong-term carbon sequestrationin boreal forest. Science. 339:1615–1618, doi:10.1126/science.1232728.
OTU12069743072512	s_Russula_emetica_100	Ectomycorrhizal fungi	Clemmensen KE, Bahr A, Ovaskainen O, Dahlberg A, Ekblad A, Wallander H, Stenlid J, Finlay RD, Wardle DA, Lindahl BD. 2013. Roots and associated fungi drivelong-term carbon sequestrationin boreal forest. Science. 339:1615–1618, doi:10.1126/science.1232728.
OTU64923280534013	s_Russula_sp_SH185331_07FU_99.76	Ectomycorrhizal fungi	Clemmensen KE, Bahr A, Ovaskainen O, Dahlberg A, Ekblad A, Wallander H, Stenlid J, Finlay RD, Wardle DA, Lindahl BD. 2013. Roots and associated fungi drivelong-term carbon sequestrationin boreal forest. Science. 339:1615–1618, doi:10.1126/science.1232728.
OTU76786128276367	s_Russula_versicolor_SH219856_07FU_99.75	Ectomycorrhizal fungi	Clemmensen KE, Bahr A, Ovaskainen O, Dahlberg A, Ekblad A, Wallander H, Stenlid J, Finlay RD, Wardle DA, Lindahl BD. 2013. Roots and associated fungi drivelong-term carbon sequestrationin boreal forest. Science. 339:1615–1618, doi:10.1126/science.1232728.
OTU91306015248229	s_Russula_atrorubens_SH218421_07FU_100	Ectomycorrhizal fungi	Clemmensen KE, Bahr A, Ovaskainen O, Dahlberg A, Ekblad A, Wallander H, Stenlid J, Finlay RD, Wardle DA, Lindahl BD. 2013. Roots and associated fungi drivelong-term carbon sequestrationin boreal forest. Science. 339:1615–1618, doi:10.1126/science.1232728.
OTU93430873223232	s_Russula_clavipes_SH176552_07FU_100	Ectomycorrhizal fungi	Clemmensen KE, Bahr A, Ovaskainen O, Dahlberg A, Ekblad A, Wallander H, Stenlid J, Finlay RD, Wardle DA, Lindahl BD. 2013. Roots and associated fungi drivelong-term carbon sequestrationin boreal forest. Science. 339:1615–1618, doi:10.1126/science.1232728.
OTU89775722284704	s_Russulaceae_sp_SH219860_07FU_98.5	Putative ectomycorrhizal fungi	https://plutof.ut.ee/#/datacite/10.15156/BIO/SH219860.07FU	Russulales clade
OTU40995586413778	s_Urnula_hiemalis_SH223388_07FU_99.66	Saprotrophs	Zettur I, Kullman B. 2011. Urnula hiemalis–a rare and interesting species of the Pezizales from Estonia. Folia Cryptogamica Estonica. 48:149–152.
OTU25310862307732	s_Hyphodontia_borealis_SH032520_07FU_100	Saprotrophs	Filippova NV, Zmitrovich IV. 2013. Wood decay community of raised bogs in West Siberia. Environmental Dynamics and Global Climate Change. 4:7.
OTU70493072302931	s_Monilinia_laxa_SH177344_07FU_98.62	Putative saprotrophs	Holst-Jensen A, Kohn L, Jakobsen K, Schumacher T. 1997. Molecular phylogeny and evolution of Monilinia (Sclerotiniaceae) based on coding and noncoding rDNA sequences. Am J Bot. 84:686–701.	Fruit pathogen
OTU76364605914141	s_Efibulobasidium_sp_SH022371_07FU_85.87	Unkown function	https://plutof.ut.ee/#/datacite/10.15156/BIO/SH022371.07FU
OTU22667524471576	s_Helvellosebacina_helvelloides_SH214509_07FU_98.81	Ectomycorrhizal fungi	Oberwinkler F, Riess K, Bauer R, Garnica S. 2014. Morphology and molecules: the Sebacinales, a case study. Mycol Prog. 13:445–470, doi:10.1007/s11557-014-0983-1.
OTU11830296108926	s_Sebacina_sp_SH214649_07FU_98.83	Ectomycorrhizal fungi	https://plutof.ut.ee/#/datacite/10.15156/BIO/SH214649.07FU
OTU64508693049454	s_Sebacina_sp_SH214604_07FU_100	Ectomycorrhizal fungi	https://plutof.ut.ee/#/datacite/10.15156/BIO/SH214604.07FU
OTU64876066157022	s_Sebacina_sp_SH214615_07FU_100	Ectomycorrhizal fungi	https://plutof.ut.ee/#/datacite/10.15156/BIO/SH214615.07FU
OTU82603930175688	s_Sebacina_sp_SH197140_07FU_98.28	Ectomycorrhizal fungi	https://plutof.ut.ee/#/datacite/10.15156/BIO/SH197140.07FU
OTU98352474053143	s_Sebacina_sp_SH197134_07FU_100	Ectomycorrhizal fungi	https://plutof.ut.ee/#/datacite/10.15156/BIO/SH197134.07FU
OTU99844298159498	s_Sebacina_sp_SH197124_07FU_99.14	Ectomycorrhizal fungi	https://plutof.ut.ee/#/datacite/10.15156/BIO/SH197134.07FU
OTU44710584950020	s_uncultured_Sebacinaceae_SH478875_07FU_88.2	Unknown function	https://plutof.ut.ee/#/datacite/10.15156/BIO/SH478875.07FU
OTU49385747309145	s_uncultured_Sebacina_SH192972_07FU_98.58	Putative root-associated fungi	http://www.ncbi.nlm.nih.gov/nuccore/HQ180349	https://plutof.ut.ee/#/datacite/10.15156/BIO/SH192972.07FU
OTU81535080060337	s_uncultured_Sebacinaceae_SH201954_07FU_99.14	Ectomycorrhizal fungi	https://plutof.ut.ee/#/datacite/10.15156/BIO/SH201954.07FU
OTU81917970192949	s_uncultured_Sebacina_SH015107_07FU_99.08	Putative ectomycorrhizal fungi	https://plutof.ut.ee/#/datacite/10.15156/BIO/SH015107.07FU	Tedersoo L, May T, Smith M. 2010. Ectomycorrhizal lifestyle in fungi: global diversity, distribution, and evolution of phylogenetic lineages. 20:217–263.
OTU47170562192003	s_Serendipita_sp_MAFF_305841_SH009108_07FU_98.56	Putative ectomycorrhizal fungi	https://plutof.ut.ee/#/datacite/10.15156/BIO/SH009108.07FU	Sebacinales clades
OTU46649975232447	s_Gelasinospora_tetrasperma_SH191316_07FU_100	Saprotrophs	Clemmensen KE, Bahr A, Ovaskainen O, Dahlberg A, Ekblad A, Wallander H, Stenlid J, Finlay RD, Wardle DA, Lindahl BD. 2013. Roots and associated fungi drivelong-term carbon sequestrationin boreal forest. Science. 339:1615–1618, doi:10.1126/science.1232728.
OTU21937764099443	s_Hebeloma_aff_cavipes_JB_2013_99.72	Ectomycorrhizal fungi	Clemmensen KE, Bahr A, Ovaskainen O, Dahlberg A, Ekblad A, Wallander H, Stenlid J, Finlay RD, Wardle DA, Lindahl BD. 2013. Roots and associated fungi drivelong-term carbon sequestrationin boreal forest. Science. 339:1615–1618, doi:10.1126/science.1232728.
OTU71058917668091	s_Hebeloma_sp_SH215998_07FU_99.72	Ectomycorrhizal fungi	Clemmensen KE, Bahr A, Ovaskainen O, Dahlberg A, Ekblad A, Wallander H, Stenlid J, Finlay RD, Wardle DA, Lindahl BD. 2013. Roots and associated fungi drivelong-term carbon sequestrationin boreal forest. Science. 339:1615–1618, doi:10.1126/science.1232728.
OTU72037458660277	s_Hebeloma_psammophilum_SH218845_07FU_98.06	Ectomycorrhizal fungi	Clemmensen KE, Bahr A, Ovaskainen O, Dahlberg A, Ekblad A, Wallander H, Stenlid J, Finlay RD, Wardle DA, Lindahl BD. 2013. Roots and associated fungi drivelong-term carbon sequestrationin boreal forest. Science. 339:1615–1618, doi:10.1126/science.1232728.
OTU8451768427188	s_Thelebolus_ellipsoideus_100	Unkown function	de Hoog GS, Göttlich E, Platas G, Genillou O, Leotta G, van Brummelen J. 2005. Evolution, taxonomy and ecology of the genus Thelebolus in Antarctica. Studies in Mycology. 51:33–76.
OTU54759535320244	s_Odontia_sp_SH179213_07FU_99.45	Ectomycorrhizal fungi	https://plutof.ut.ee/#/datacite/10.15156/BIO/SH179213.07FU	Tomentella clade
OTU27342459778158	s_Pseudotomentella_sp_SH218585_07FU_100	Ectomycorrhizal fungi	Clemmensen KE, Bahr A, Ovaskainen O, Dahlberg A, Ekblad A, Wallander H, Stenlid J, Finlay RD, Wardle DA, Lindahl BD. 2013. Roots and associated fungi drivelong-term carbon sequestrationin boreal forest. Science. 339:1615–1618, doi:10.1126/science.1232728.
OTU63100993173287	s_Pseudotomentella_atrofusca_SH218582_07FU_99.47	Ectomycorrhizal fungi	Clemmensen KE, Bahr A, Ovaskainen O, Dahlberg A, Ekblad A, Wallander H, Stenlid J, Finlay RD, Wardle DA, Lindahl BD. 2013. Roots and associated fungi drivelong-term carbon sequestrationin boreal forest. Science. 339:1615–1618, doi:10.1126/science.1232728.
OTU68274815962634	s_Pseudotomentella_sp_SH218578_07FU_96.9	Ectomycorrhizal fungi	Clemmensen KE, Bahr A, Ovaskainen O, Dahlberg A, Ekblad A, Wallander H, Stenlid J, Finlay RD, Wardle DA, Lindahl BD. 2013. Roots and associated fungi drivelong-term carbon sequestrationin boreal forest. Science. 339:1615–1618, doi:10.1126/science.1232728.
OTU53244353689659	s_Thelephora_terrestris_SH184510_07FU_100	Ectomycorrhizal fungi	Clemmensen KE, Bahr A, Ovaskainen O, Dahlberg A, Ekblad A, Wallander H, Stenlid J, Finlay RD, Wardle DA, Lindahl BD. 2013. Roots and associated fungi drivelong-term carbon sequestrationin boreal forest. Science. 339:1615–1618, doi:10.1126/science.1232728.
OTU11573174897503	s_Tomentella_sp_SH177792_07FU_96.99	Ectomycorrhizal fungi	Clemmensen KE, Bahr A, Ovaskainen O, Dahlberg A, Ekblad A, Wallander H, Stenlid J, Finlay RD, Wardle DA, Lindahl BD. 2013. Roots and associated fungi drivelong-term carbon sequestrationin boreal forest. Science. 339:1615–1618, doi:10.1126/science.1232728.
OTU18456091689929	s_Tomentella_sp_SH177784_07FU_97.53	Ectomycorrhizal fungi	Clemmensen KE, Bahr A, Ovaskainen O, Dahlberg A, Ekblad A, Wallander H, Stenlid J, Finlay RD, Wardle DA, Lindahl BD. 2013. Roots and associated fungi drivelong-term carbon sequestrationin boreal forest. Science. 339:1615–1618, doi:10.1126/science.1232728.
OTU20219153568006	s_Tomentella_sp_SH177833_07FU_97.53	Ectomycorrhizal fungi	Clemmensen KE, Bahr A, Ovaskainen O, Dahlberg A, Ekblad A, Wallander H, Stenlid J, Finlay RD, Wardle DA, Lindahl BD. 2013. Roots and associated fungi drivelong-term carbon sequestrationin boreal forest. Science. 339:1615–1618, doi:10.1126/science.1232728.
OTU34491066468874	s_Tomentella_sp_2_RT_2012_SH184591_07FU_99.73	Ectomycorrhizal fungi	Clemmensen KE, Bahr A, Ovaskainen O, Dahlberg A, Ekblad A, Wallander H, Stenlid J, Finlay RD, Wardle DA, Lindahl BD. 2013. Roots and associated fungi drivelong-term carbon sequestrationin boreal forest. Science. 339:1615–1618, doi:10.1126/science.1232728.
OTU47383239911134	s_Tomentella_sp_SH177803_07FU_100	Ectomycorrhizal fungi	Clemmensen KE, Bahr A, Ovaskainen O, Dahlberg A, Ekblad A, Wallander H, Stenlid J, Finlay RD, Wardle DA, Lindahl BD. 2013. Roots and associated fungi drivelong-term carbon sequestrationin boreal forest. Science. 339:1615–1618, doi:10.1126/science.1232728.
OTU56124413840128	s_Tomentella_sp_SH178628_07FU_100	Ectomycorrhizal fungi	Clemmensen KE, Bahr A, Ovaskainen O, Dahlberg A, Ekblad A, Wallander H, Stenlid J, Finlay RD, Wardle DA, Lindahl BD. 2013. Roots and associated fungi drivelong-term carbon sequestrationin boreal forest. Science. 339:1615–1618, doi:10.1126/science.1232728.
OTU64407195773292	s_Tomentella_fuscocinerea_SH184521_07FU_98.9	Ectomycorrhizal fungi	Clemmensen KE, Bahr A, Ovaskainen O, Dahlberg A, Ekblad A, Wallander H, Stenlid J, Finlay RD, Wardle DA, Lindahl BD. 2013. Roots and associated fungi drivelong-term carbon sequestrationin boreal forest. Science. 339:1615–1618, doi:10.1126/science.1232728.
OTU72979227291837	s_Tomentella_sp_SH185264_07FU_96.15	Ectomycorrhizal fungi	Clemmensen KE, Bahr A, Ovaskainen O, Dahlberg A, Ekblad A, Wallander H, Stenlid J, Finlay RD, Wardle DA, Lindahl BD. 2013. Roots and associated fungi drivelong-term carbon sequestrationin boreal forest. Science. 339:1615–1618, doi:10.1126/science.1232728.
OTU74073160687438	s_Tomentella_sp_3_RT_2012_SH177804_07FU_100	Ectomycorrhizal fungi	Clemmensen KE, Bahr A, Ovaskainen O, Dahlberg A, Ekblad A, Wallander H, Stenlid J, Finlay RD, Wardle DA, Lindahl BD. 2013. Roots and associated fungi drivelong-term carbon sequestrationin boreal forest. Science. 339:1615–1618, doi:10.1126/science.1232728.
OTU81109245200822	s_Tomentella_sp_YM1708_98.36	Ectomycorrhizal fungi	Clemmensen KE, Bahr A, Ovaskainen O, Dahlberg A, Ekblad A, Wallander H, Stenlid J, Finlay RD, Wardle DA, Lindahl BD. 2013. Roots and associated fungi drivelong-term carbon sequestrationin boreal forest. Science. 339:1615–1618, doi:10.1126/science.1232728.
OTU91539813898765	s_Tomentella_sp_SH177988_07FU_98.91	Ectomycorrhizal fungi	Clemmensen KE, Bahr A, Ovaskainen O, Dahlberg A, Ekblad A, Wallander H, Stenlid J, Finlay RD, Wardle DA, Lindahl BD. 2013. Roots and associated fungi drivelong-term carbon sequestrationin boreal forest. Science. 339:1615–1618, doi:10.1126/science.1232728.
OTU20577694403733	s_uncultured_Tomentella_SH217476_07FU_96.45	Putative ectomycorrhizal fungi	https://plutof.ut.ee/#/datacite/10.15156/BIO/SH217476.07FU	Tomentella clade
OTU39264314496626	s_Thelephoraceae_sp_SH029724_07FU_99.73	Putative ectomycorrhizal fungi	https://plutof.ut.ee/#/datacite/10.15156/BIO/SH029724.07FU	Tomentella clade
OTU49512433565982	s_Thelephoraceae_sp_SH189390_07FU_99.73	Ectomycorrhizal fungi	https://plutof.ut.ee/#/datacite/10.15156/BIO/SH189390.07FU
OTU55661079184233	s_uncultured_Tomentella_SH177797_07FU_98.63	Ectomycorrhizal fungi	https://plutof.ut.ee/#/datacite/10.15156/BIO/SH177797.07FU
OTU78139099150732	s_Thelephoraceae_sp_SH189381_07FU_99.45	Ectomycorrhizal fungi	https://plutof.ut.ee/#/datacite/10.15156/BIO/SH189381.07FU	Tomentella clade
OTU90418892190746	s_Thelephoraceae_sp_SH189530_07FU_99.45	Ectomycorrhizal fungi	https://plutof.ut.ee/#/datacite/10.15156/BIO/SH189530.07FU	Tomentolla clade
OTU48481137981413	s_Paecilomyces_carneus_SH214904_07FU_100	Putative root-associated fungi	https://plutof.ut.ee/#/datacite/10.15156/BIO/SH214904.07FU
OTU56413371221747	s_Penicillium_bovifimosum_SH199405_07FU_100	Molds and yeasts	Clemmensen KE, Bahr A, Ovaskainen O, Dahlberg A, Ekblad A, Wallander H, Stenlid J, Finlay RD, Wardle DA, Lindahl BD. 2013. Roots and associated fungi drivelong-term carbon sequestrationin boreal forest. Science. 339:1615–1618, doi:10.1126/science.1232728.
OTU67226705322505	s_Penicillium_simplicissimum_SH213975_07FU_100	Molds and yeasts	Clemmensen KE, Bahr A, Ovaskainen O, Dahlberg A, Ekblad A, Wallander H, Stenlid J, Finlay RD, Wardle DA, Lindahl BD. 2013. Roots and associated fungi drivelong-term carbon sequestrationin boreal forest. Science. 339:1615–1618, doi:10.1126/science.1232728.
OTU69417832204242	s_Penicillium_sp_CJL_2014_100	Molds and yeasts	Clemmensen KE, Bahr A, Ovaskainen O, Dahlberg A, Ekblad A, Wallander H, Stenlid J, Finlay RD, Wardle DA, Lindahl BD. 2013. Roots and associated fungi drivelong-term carbon sequestrationin boreal forest. Science. 339:1615–1618, doi:10.1126/science.1232728.
OTU72426388195708	s_Penicillium_sp_SH208848_07FU_99.68	Molds and yeasts	Clemmensen KE, Bahr A, Ovaskainen O, Dahlberg A, Ekblad A, Wallander H, Stenlid J, Finlay RD, Wardle DA, Lindahl BD. 2013. Roots and associated fungi drivelong-term carbon sequestrationin boreal forest. Science. 339:1615–1618, doi:10.1126/science.1232728.
OTU84604038797756	s_Penicillium_sp_SH182493_07FU_100	Molds and yeasts	Clemmensen KE, Bahr A, Ovaskainen O, Dahlberg A, Ekblad A, Wallander H, Stenlid J, Finlay RD, Wardle DA, Lindahl BD. 2013. Roots and associated fungi drivelong-term carbon sequestrationin boreal forest. Science. 339:1615–1618, doi:10.1126/science.1232728.
OTU84654512892515	s_Penicillium_sp_CMV_2013s_SH207150_07FU_100	Molds and yeasts	Clemmensen KE, Bahr A, Ovaskainen O, Dahlberg A, Ekblad A, Wallander H, Stenlid J, Finlay RD, Wardle DA, Lindahl BD. 2013. Roots and associated fungi drivelong-term carbon sequestrationin boreal forest. Science. 339:1615–1618, doi:10.1126/science.1232728.
OTU40891711948678	s_Talaromyces_flavus_SH209380_07FU_99.67	Molds and yeasts	Beuchat LR. 1988. Influence of organic acids on heat resistance characteristics of Talaromyces flavus ascospores. Int J Food Microbiol. 6:97–105, doi:10.1016/0168-1605(88)90046-3.
OTU63487689364824	s_Mycenella_lasiosperma_SH192004_07FU_98.84	Putative ectomycorrhizal fungi	https://plutof.ut.ee/#/datacite/10.15156/BIO/SH192004.07FU	Inocybe clade
OTU17562553662562	s_uncultured_Mycena_SH223367_07FU_100	Putative saprotrophs	https://plutof.ut.ee/#/datacite/10.15156/BIO/SH223367.07FU	Mycena clade
OTU48213683939688	s_Trichosporon_sp_SH196641_07FU_99.68	Molds and yeasts	Fell JW, Scorzetti G, Connell L, Craig S. 2006. Biodiversity of micro-eukaryotes in Antarctic Dry Valley soils with <5% soil moisture. Soil Biology and Biochemistry. 38:3107–3119, doi:10.1016/j.soilbio.2006.01.014.
OTU72578999842972	s_Trichosporon_sp_SH196643_07FU_100	Molds and yeasts	Fell JW, Scorzetti G, Connell L, Craig S. 2006. Biodiversity of micro-eukaryotes in Antarctic Dry Valley soils with <5% soil moisture. Soil Biology and Biochemistry. 38:3107–3119, doi:10.1016/j.soilbio.2006.01.014.
OTU35920819689128	s_Tuber_wenchuanense_SH210422_07FU_97.06	Ectomycorrhizal fungi	https://plutof.ut.ee/#/datacite/10.15156/BIO/SH210422.07FU
OTU2755527345234	s_Umbelopsis_vinacea_SH216097_07FU_100	Molds and yeasts	Clemmensen KE, Bahr A, Ovaskainen O, Dahlberg A, Ekblad A, Wallander H, Stenlid J, Finlay RD, Wardle DA, Lindahl BD. 2013. Roots and associated fungi drivelong-term carbon sequestrationin boreal forest. Science. 339:1615–1618, doi:10.1126/science.1232728.
OTU36878037103121	s_Umbelopsis_vinacea_SH188394_07FU_98.92	Molds and yeasts	Clemmensen KE, Bahr A, Ovaskainen O, Dahlberg A, Ekblad A, Wallander H, Stenlid J, Finlay RD, Wardle DA, Lindahl BD. 2013. Roots and associated fungi drivelong-term carbon sequestrationin boreal forest. Science. 339:1615–1618, doi:10.1126/science.1232728.
OTU68233662290660	s_Umbelopsis_ramanniana_SH196091_07FU_99.71	Molds and yeasts	Clemmensen KE, Bahr A, Ovaskainen O, Dahlberg A, Ekblad A, Wallander H, Stenlid J, Finlay RD, Wardle DA, Lindahl BD. 2013. Roots and associated fungi drivelong-term carbon sequestrationin boreal forest. Science. 339:1615–1618, doi:10.1126/science.1232728.
OTU70091002330166	s_Umbelopsis_sp_SH196095_07FU_99.71	Molds and yeasts	Clemmensen KE, Bahr A, Ovaskainen O, Dahlberg A, Ekblad A, Wallander H, Stenlid J, Finlay RD, Wardle DA, Lindahl BD. 2013. Roots and associated fungi drivelong-term carbon sequestrationin boreal forest. Science. 339:1615–1618, doi:10.1126/science.1232728.
OTU85319439728949	s_Umbelopsis_sp_YJM_2013_SH196093_07FU_100	Molds and yeasts	Clemmensen KE, Bahr A, Ovaskainen O, Dahlberg A, Ekblad A, Wallander H, Stenlid J, Finlay RD, Wardle DA, Lindahl BD. 2013. Roots and associated fungi drivelong-term carbon sequestrationin boreal forest. Science. 339:1615–1618, doi:10.1126/science.1232728.
OTU117511902183	s_Agaricomycetes_sp_SH023478_07FU_98.34	Unkown function	https://plutof.ut.ee/#/datacite/10.15156/BIO/SH023478.07FU
OTU8267402772156	s_Hymenochaetales_sp_SH007892_07FU_98.84	Unkown function	https://plutof.ut.ee/#/datacite/10.15156/BIO/SH007892.07FU
OTU15726976879075	s_Agaricales_sp_SH198607_07FU_92.54	Unkown function	https://plutof.ut.ee/#/datacite/10.15156/BIO/SH198607.07FU
OTU38135081492324	s_Trechisporales_sp_SH015069_07FU_98.2	Unkown function	https://plutof.ut.ee/#/datacite/10.15156/BIO/SH015069.07FU
OTU45215300477735	s_Auriculariales_sp_SH212557_07FU_90.83	Unkown function	https://plutof.ut.ee/#/datacite/10.15156/BIO/SH212557.07FU
OTU51266064027325	s_Agaricales_sp_SH479799_07FU_93.52	Unkown function	https://plutof.ut.ee/#/datacite/10.15156/BIO/SH479799.07FU
OTU57174736087625	s_Agaricales_sp_SH479799_07FU_95	Unkown function	https://plutof.ut.ee/#/datacite/10.15156/BIO/SH479799.07FU
OTU62035766369542	s_Sebacinales_sp_SH197530_07FU_99.71	Putative ectomycorrhizal fungi	https://plutof.ut.ee/#/datacite/10.15156/BIO/SH197530.07FU	Sebacinales clades
OTU70303319376423	s_Auriculariales_sp_SH205313_07FU_93.49	Unkown function	https://plutof.ut.ee/#/datacite/10.15156/BIO/SH205313.07FU
OTU84361582672957	s_Auriculariales_sp_SH174240_07FU_98.75	Putative saprotrophs	https://plutof.ut.ee/#/datacite/10.15156/BIO/SH174240.07FU
OTU84762906405332	s_Auriculariales_sp_SH209799_07FU_98.22	Putative saprotrophs	https://plutof.ut.ee/#/datacite/10.15156/BIO/SH209799.07FU	Olliveonia clade
OTU88163874002650	s_Sebacinales_sp_SH179996_07FU_99.43	Ectomycorrhizal fungi	https://plutof.ut.ee/#/datacite/10.15156/BIO/SH179996.07FU	Sebacinales clade
OTU22112199128940	s_Hysteriales_sp_SH181859_07FU_98.6	Root-associated fungi	https://plutof.ut.ee/#/datacite/10.15156/BIO/SH181859.07FU
OTU30637320688149	s_Hysteriales_sp_SH181859_07FU_83.96	Root-associated fungi	https://plutof.ut.ee/#/datacite/10.15156/BIO/SH181859.07FU
OTU44582840744896	s_Pleosporales_sp_92.43	Unkown function
OTU55182927842579	s_Dothideomycetes_sp_SH183014_07FU_99.33	Root-associated fungi	http://www.ncbi.nlm.nih.gov/nuccore/FN392311	Sánchez Márquez S, Bills GF, Domínguez Acuña L, Zabalgogeazcoa I. 2010. Endophytic mycobiota of leaves and roots of the grass Holcus lanatus. Fungal Diversity. 41:115–123, doi:10.1007/s13225-009-0015-7.
OTU55627010558585	s_Lophiostoma_sp_SH199054.07FU_95.22	Putative saprotrophs	Schoch CL, Shoemaker RA, Seifert KA, Hambleton S, Spatafora JW, Crous PW. 2006. A multigene phylogeny of the Dothideomycetes using four nuclear loci. 98:1041–1052.
OTU56390111979500	s_Dothideomycetes_sp_SH207011_07FU_99.66	Unkown function	https://plutof.ut.ee/#/datacite/10.15156/BIO/SH207011.07FU
OTU64789582322325	s_Dothideomycetes_sp_SH203716_07FU_100	Unkown function	Bergemann SE, Garbelotto M. 2006. High diversity of fungi recovered from the roots of mature tanoak ( Lithocarpus densiflorus) in northern California. Canadian Journal of Botany. 84:1380–1394, doi:10.1139/b06-097.
OTU75597964807994	s_Dothideomycetes_sp_AS1_1_SH198655_07FU_99.66	Unknown function	https://plutof.ut.ee/#/datacite/10.15156/BIO/SH198655.07FU
OTU83314079813355	s_Pleosporales_sp_92.43	Unkown function
OTU89272735267913	s_Pleosporales_sp_SH186988_07FU_100	Unkown function	https://plutof.ut.ee/#/datacite/10.15156/BIO/SH186988.07FU
OTU10143508971347	s_Chaetothyriales_sp_SH023338_07FU_95.18	Putative ericoid mycorrhizal fungi	http://www.ncbi.nlm.nih.gov/nuccore/HM230883
OTU19329774227692	s_Chaetothyriales_sp_SH180461_07FU_100	Putative molds and yeasts	de Hoog GS, Zeng JS, Harrak MJ, Sutton DA. 2006. Exophiala xenobiotica sp. nov., an opportunistic black yeast inhabiting environments rich in hydrocarbons. Antonie Van Leeuwenhoek International Journal of General and Molecular Microbiology. 90:257–268.
OTU98651007549257	s_Chaetothyriales_sp_SH004195_07FU_98.37	Putative molds and yeasts	de Hoog GS, Zeng JS, Harrak MJ, Sutton DA. 2006. Exophiala xenobiotica sp. nov., an opportunistic black yeast inhabiting environments rich in hydrocarbons. Antonie Van Leeuwenhoek International Journal of General and Molecular Microbiology. 90:257–268.
OTU1353916832823	s_Lecanoromycetes_sp_SH182152_07FU_100	Unkown function	http://www.ncbi.nlm.nih.gov/nuccore/JN889866
OTU73121597802653	s_Lecanorales_sp_SH203911_07FU_99.65	Putative ectomycorrhizal fungi	https://plutof.ut.ee/#/datacite/10.15156/BIO/SH203911.07FU
OTU76255775106614	s_Lecanoromycetes_sp_SH462908_07FU_97.97	Unkown function	https://plutof.ut.ee/#/datacite/10.15156/BIO/SH462908.07FU
OTU604550024190	s_Helotiales_sp_SH198112_07FU_100	Unkown function	http://www.ncbi.nlm.nih.gov/nuccore/GU083254
OTU19291493338877	s_Leotiomycetes_sp_SH483621_07FU_95.73	Unkown function	http://www.ncbi.nlm.nih.gov/nuccore/KF617664
OTU24517780996194	s_uncultured_Helotiales_SH174317_07FU_100	Unkown function	http://www.ncbi.nlm.nih.gov/nuccore/HQ211545
OTU25204573649049	s_uncultured_ectomycorrhiza_(Leotiomycetes)_SH198113_07FU_100	Unkown function	http://www.ncbi.nlm.nih.gov/nuccore/FJ552997
OTU25647481197832	s_Helotiales_sp_SH201612_07FU_97.93	Putative ectomycorrhizal fungi	http://www.ncbi.nlm.nih.gov/nuccore/JQ346842
OTU27428943112419	s_Helotiales_sp_SH211019_07FU_100	Unkown function	http://www.ncbi.nlm.nih.gov/nuccore/HQ211539
OTU32710086160889	s_Helotiales_sp_SH198118_07FU_100	Unkown function	https://plutof.ut.ee/#/datacite/10.15156/BIO/SH198118.07FU
OTU48021290292139	s_Helotiales_sp_SH199123_07FU_100	Unkown function	http://www.ncbi.nlm.nih.gov/nuccore/GQ892250
OTU48633862250023	s_Helotiales_sp_SH181101_07FU_99.3	Unkown function	http://www.ncbi.nlm.nih.gov/nuccore/KC966253
OTU51421953481198	s_Helotiales_sp_SH201681_07FU_100	Unkown function	https://plutof.ut.ee/#/datacite/10.15156/BIO/SH201681.07FU
OTU51778562727208	s_uncultured_Helotiales_SH201613_07FU_100	Unkown function	http://www.ncbi.nlm.nih.gov/nuccore/HQ021923
OTU51926637234502	s_uncultured_Helotiales_99.62	Unkown function	http://www.ncbi.nlm.nih.gov/nuccore/KJ826989
OTU54052537189652	s_uncultured_Helotiales_SH006783_07FU_95.47	Putative root-associated fungi	http://www.ncbi.nlm.nih.gov/nuccore/JN655583
OTU54352901722459	s_Helotiales_sp_SH198672_07FU_99.66	Unkown function	http://www.ncbi.nlm.nih.gov/nuccore/EF635815
OTU55711245934686	s_Helotiales_sp_SH184441_07FU_100	Unkown function	http://www.ncbi.nlm.nih.gov/nuccore/AM260925
OTU65214969837707	s_Helotiales_sp_SH019130_07FU_97.25	Unkown function	http://www.ncbi.nlm.nih.gov/nuccore/KF617413
OTU73305336132663	s_Helotiales_sp_SH201625_07FU_98.29	Putative root-associated fungi	http://www.ncbi.nlm.nih.gov/nuccore/FN565262
OTU75594542124479	s_uncultured_Helotiales_SH181119_07FU_100	Putative root-associated fungi	http://www.ncbi.nlm.nih.gov/nuccore/JN655589
OTU77100819403861	s_Helotiales_sp_SH196224_07FU_100	Unkown function	http://www.ncbi.nlm.nih.gov/nuccore/GU174325
OTU84133564358600	s_Helotiales_sp_BH5_SH174373_07FU_100	Putative root-associated fungi	http://www.ncbi.nlm.nih.gov/nuccore/HG764575
OTU95917628880793	s_Helotiales_sp_SH201607_07FU_100	Unkown function	http://www.ncbi.nlm.nih.gov/nuccore/GU083137
OTU18353267675929	s_Microbotryomycetes_sp_SH021489_07FU_98.58	Molds and yeasts	Kurtzman C, Fell JW, Boekhout T. 2011. The Yeasts. Elsevier. 1 p.
OTU30187374977194	s_Sporidiobolales_sp_SH204552_07FU_98.85	Molds and yeasts	Kurtzman C, Fell JW, Boekhout T. 2011. The Yeasts. Elsevier. 1 p.
OTU50799545180647	s_Sporidiobolales_sp_SH205944_07FU_97.47	Molds and yeasts	Kurtzman C, Fell JW, Boekhout T. 2011. The Yeasts. Elsevier. 1 p.
OTU94932585660229	s_Microbotryomycetes_sp_SH180664_07FU_99.73	Molds and yeasts	Kurtzman C, Fell JW, Boekhout T. 2011. The Yeasts. Elsevier. 1 p.
OTU61479207247966	s_Orbiliales_sp_SH027748_07FU_98.79	Unkown function	http://www.ncbi.nlm.nih.gov/nuccore/KC965895
OTU86306334712284	s_Pezizomycetes_sp_SH020450_07FU_97.79	Unkown function	http://www.ncbi.nlm.nih.gov/nuccore/KF617886
OTU45452008879349	s_Saccharomycetales_sp_SH196473_07FU_100	Putative molds and yeasts	https://plutof.ut.ee/#/datacite/10.15156/BIO/SH196473.07FU
OTU6840917461799	s_Hypocreales_sp_SH021128_07FU_99.35	Unkown function	https://plutof.ut.ee/#/datacite/10.15156/BIO/SH021128.07FU
OTU18113512544850	s_Hypocreales_sp_SH202934_07FU_99.68	Unkown function	http://www.ncbi.nlm.nih.gov/nuccore/JX042912
OTU20678541914042	s_Sordariomycetes_sp_SH216711_07FU_99.66	Unkown function	http://www.ncbi.nlm.nih.gov/nuccore/HM122853
OTU25376834504587	s_Hypocreales_sp_SH176700_07FU_99.33	Unkown function	http://www.ncbi.nlm.nih.gov/nuccore/AY833031
OTU39090224992503	s_Hypocreales_sp_SH019689_07FU_99.04	Unkown function	https://plutof.ut.ee/#/datacite/10.15156/BIO/SH019689.07FU
OTU56981678501360	s_Hypocreales_sp_SH205444_07FU_100	Unkown function	https://plutof.ut.ee/#/datacite/10.15156/BIO/SH205444.07FU
OTU73144287650349	s_Hypocreales_sp_SH024374_07FU_99.01	Unkown function	http://www.ncbi.nlm.nih.gov/nuccore/AJ875393
OTU73220009241114	s_Hypocreales_sp_SH014661_07FU_99.7	Unkown function	http://www.ncbi.nlm.nih.gov/nuccore/HQ022030
OTU79903227736051	s_Coniochaetales_sp_SH191370_07FU_100	Putative saprotrophs	http://www.ncbi.nlm.nih.gov/nuccore/KJ936999
OTU85125385147139	s_Hypocreales_sp_SH203464_07FU_100	Unkown function	https://plutof.ut.ee/#/datacite/10.15156/BIO/SH203464.07FU
OTU91179738518680	s_Sordariomycetes_sp_SH212814_07FU_99.68	Unkown function	http://www.ncbi.nlm.nih.gov/nuccore/GU083131
OTU1262706547299	s_Tremellomycetes_sp_SH190020_07FU_100	Molds and yeasts	Clemmensen KE, Bahr A, Ovaskainen O, Dahlberg A, Ekblad A, Wallander H, Stenlid J, Finlay RD, Wardle DA, Lindahl BD. 2013. Roots and associated fungi drivelong-term carbon sequestrationin boreal forest. Science. 339:1615–1618, doi:10.1126/science.1232728.
OTU5957658605318	s_uncultured_fungus_SH008973_07FU_98.01	Putative root-associated fungi	http://www.ncbi.nlm.nih.gov/nuccore/HQ445269
OTU30121291557303	s_uncultured_fungus_93.21	Unkown function
OTU39903196671010	s_uncultured_fungus_SH029303_07FU_95.58	Unkown function	https://plutof.ut.ee/#/datacite/10.15156/BIO/SH029303.07FU
OTU41779288900652	s_uncultured_fungus_94.52	Unkown function
OTU43200982632473	s_uncultured_fungus_94.12	Unkown function
OTU44182914846242	s_uncultured_fungus_SH478574_07FU_97.3	Unkown function	https://plutof.ut.ee/#/datacite/10.15156/BIO/SH478574.07FU
OTU49056815142979	s_Chytridiomycota_sp_SH456587_07FU_99.47	Saprotrophs	James T, Letcher P, Longcore J. 2006. A molecular phylogeny of the flagellated fungi (Chytridiomycota) and description of a new phylum (Blastocladiomycota).
OTU55248879230999	s_uncultured_fungus_94.27	Unkown function
OTU64585615186135	s_uncultured_fungus_93.82	Unkown function
OTU65667850395423	s_Ascomycota_sp_SH017737_07FU_89.74	Unkown function	https://plutof.ut.ee/#/datacite/10.15156/BIO/SH017737.07FU
OTU68347740814921	s_uncultured_Glomeromycota_SH001340_07FU_93.15	Other mycorrhizal fungi	Smith SE, Read DJ. 2010. Mycorrhizal Symbiosis. Academic Press. 1 p.
OTU90673432384371	s_uncultured_fungus_89.87	Unkown function
OTU41177519584982	s_Valsa_sordida_SH200857_07FU_100	Saprotrophs	http://www.cabdirect.org/abstracts/20000609981.html;jsessionid=A530AAB3D0115BDA6A1F4350BEF8A04C
OTU92010173841598	s_Venturiaceae_sp_SH219611_07FU_99.66	Putative saprotrophs	Clemmensen KE, Bahr A, Ovaskainen O, Dahlberg A, Ekblad A, Wallander H, Stenlid J, Finlay RD, Wardle DA, Lindahl BD. 2013. Roots and associated fungi drivelong-term carbon sequestrationin boreal forest. Science. 339:1615–1618, doi:10.1126/science.1232728.
OTU42903470425696	s_Venturia_sp_SH219616_07FU_99.66	Saprotrophs	Clemmensen KE, Bahr A, Ovaskainen O, Dahlberg A, Ekblad A, Wallander H, Stenlid J, Finlay RD, Wardle DA, Lindahl BD. 2013. Roots and associated fungi drivelong-term carbon sequestrationin boreal forest. Science. 339:1615–1618, doi:10.1126/science.1232728.
OTU55403583255037	s_Acephala_sp_3_SH030216_07FU_100	Root-associated fungi	Grünig CR, Queloz V, Sieber TN, Holdenrieder O. 2008. Dark septate endophytes (DSE) of the Phialocephala fortiniis.l. – Acephala applanataspecies complex in tree roots: classification, population biology, and ecology. Botany. 86:1355–1369, doi:10.1139/B08-108.	http://www.ncbi.nlm.nih.gov/nuccore/EU434829
OTU66170716499574	s_Phialocephala_cf_fortinii_GK_2010_SH204986_07FU_95.56	Putative root-associated fungi	Clemmensen KE, Bahr A, Ovaskainen O, Dahlberg A, Ekblad A, Wallander H, Stenlid J, Finlay RD, Wardle DA, Lindahl BD. 2013. Roots and associated fungi drivelong-term carbon sequestrationin boreal forest. Science. 339:1615–1618, doi:10.1126/science.1232728.	http://www.ncbi.nlm.nih.gov/nuccore/HQ157955
OTU88989522678834	s_Phialocephala_fortinii_SH204986_07FU_99.65	Root-associated fungi	Clemmensen KE, Bahr A, Ovaskainen O, Dahlberg A, Ekblad A, Wallander H, Stenlid J, Finlay RD, Wardle DA, Lindahl BD. 2013. Roots and associated fungi drivelong-term carbon sequestrationin boreal forest. Science. 339:1615–1618, doi:10.1126/science.1232728.	http://www.ncbi.nlm.nih.gov/nuccore/KJ528996
OTU97261236922817	s_Xylaria_sp_SH021196_07FU_96.3	Unkown function	http://www.ncbi.nlm.nih.gov/nuccore/GQ921766
