# Supplementary material for: The impact of reconstructed soils following oil sands exploitation on aspen and its associated belowground microbiome
Source: Sci Rep. 2018 Feb 9;8:2761. doi: 10.1038/s41598-018-20783-6 (PMC5807544; doi:10.1038/s41598-018-20783-6)
Supplement: Supplementary file 4 — Table S3 [file 41598_2018_20783_MOESM4_ESM.xlsx]

## Sheet: Feuil1
OTU	Identification	Function	References	References
OTU12352063331999	s_Archaeorhizomyces_sp_SH180885.07FU_96.98	Unknown function	Rosling A, Timling I, Taylor DL. 2013. Archaeorhizomycetes: Patterns of Distribution and Abundance in Soil. In: B.A. Horwitz, P.K. Mukherjee, M. Mukherjee, and C.P. KUBICEK, eds. Genomics of Soil- and Plant-Associated Fungi. Berlin, Heidelberg: Springer Berlin Heidelberg. pp. 333–349.
OTU71341192349954	s_Archaeorhizomyces_sp_SH180925.07FU_100	Unknown function	Rosling A, Timling I, Taylor DL. 2013. Archaeorhizomycetes: Patterns of Distribution and Abundance in Soil. In: B.A. Horwitz, P.K. Mukherjee, M. Mukherjee, and C.P. KUBICEK, eds. Genomics of Soil- and Plant-Associated Fungi. Berlin, Heidelberg: Springer Berlin Heidelberg. pp. 333–349.
OTU88501345582708	s_Archaeorhizomycetales_sp_SH222247.07FU_98.85	Unknown function	Rosling A, Timling I, Taylor DL. 2013. Archaeorhizomycetes: Patterns of Distribution and Abundance in Soil. In: B.A. Horwitz, P.K. Mukherjee, M. Mukherjee, and C.P. KUBICEK, eds. Genomics of Soil- and Plant-Associated Fungi. Berlin, Heidelberg: Springer Berlin Heidelberg. pp. 333–349.
OTU46380097213082	s_Cladosporium_uredinicola_100_S_100	Saprotrophs	Crous PW, Braun U, Schubert K, Groenewald JZ. 2007. Delimiting Cladosporium from morphologically similar genera. Stud Mycol. 58:33–56.
OTU63451424076863	s_Coniozyma_leucospermi_SH206393.07FU_99.35_S_100	Saprotrophs	Clemmensen KE, Bahr A, Ovaskainen O, Dahlberg A, Ekblad A, Wallander H, Stenlid J, Finlay RD, Wardle DA, Lindahl BD. 2013. Roots and associated fungi drivelong-term carbon sequestrationin boreal forest. Science. 339:1615–1618, doi:10.1126/science.1232728.
OTU10760145776396	s_Aureobasidium_sp_JSKim_2015_100_MY_100	Molds and yeasts	Cooke WB, de Hoog GS, Hermanides-Nijhof EJ. 1977. The Black Yeasts and Allied Hyphomycetes. Mycologia. 69:1242, doi:10.2307/3758960.
OTU90937277655956	s_Sydowia_polyspora_100	Saprotrophs	http://www.ncbi.nlm.nih.gov/nuccore/KP193113	Talgø V, Chastagner G, Thomsen IM, Cech T, Riley K, Lange K, Klemsdal SS, Stensvand A. 2010. Sydowia polyspora associated with current season needle necrosis (CSNN) on true fir (Abies spp.). Fungal Biology. 114:545–554, doi:10.1016/j.funbio.2010.04.005.
OTU24750730369822	s_Gloniaceae_sp_SH214463.07FU_98.63_PS_100	Putative saprotrophs	Spatafora JW, Owensby CA, Douhan GW, Boehm EWA, Schoch CL. 2012. Phylogenetic placement of the ectomycorrhizal genus Cenococcum in Gloniaceae (Dothideomycetes). Mycologia. 104:758–765, doi:10.3852/11-233.
OTU29765314387535	s_Cenococcum_geophilum_SH199612.07FU_99.66_EM_100	Ectomycorrhizal fungi	Clemmensen KE, Bahr A, Ovaskainen O, Dahlberg A, Ekblad A, Wallander H, Stenlid J, Finlay RD, Wardle DA, Lindahl BD. 2013. Roots and associated fungi drivelong-term carbon sequestrationin boreal forest. Science. 339:1615–1618, doi:10.1126/science.1232728.
OTU27021547950571	s_Paraphoma_sp_SH025130.07FU_100_S_100	Putative saprotrophs	de Gruyter J, Woudenberg JHC, Aveskamp MM, Verkley GJM, Groenewald JZ, Crous PW. 2010. Systematic reappraisal of species in Phoma section Paraphoma, Pyrenochaeta and Pleurophoma. Mycologia. 102:1066–1081, doi:10.3852/09-240.
OTU50652184704081	s_Ochrocladosporium_elatum_SH207664.07FU_98.34	Saprotrophs	Crous PW, Braun U, Schubert K, Groenewald JZ. 2007. Delimiting Cladosporium from morphologically similar genera. Stud Mycol. 58:33–56, doi:10.3114/sim.2007.58.02.
OTU70152866726780	s_Leptospora_rubella_SH200463.07FU_97.66	Saprotrophs	Crous PW, Verkley GJM, Groenewald JZ. 2006. Eucalyptus microfungi known from culture. 1. Cladoriella and Fulvoflamma genera nova, with notes on some other poorly known taxa. Stud Mycol. 55:53–63, doi:10.3114/sim.55.1.53.
OTU87628327771433	s_Leptospora_rubella_SH200463.07FU_95.67	Putative saprotrophs	Crous PW, Verkley GJM, Groenewald JZ. 2006. Eucalyptus microfungi known from culture. 1. Cladoriella and Fulvoflamma genera nova, with notes on some other poorly known taxa. Stud Mycol. 55:53–63, doi:10.3114/sim.55.1.53.
OTU92257579038102	s_Rachicladosporium_eucalypti_97.67	Saprotrophs	Crous PW, Groenewald JZ. 2014. Rachicladosporium eucalypti Crous, sp. nov. Persoonia. 33:224–225.
OTU97956519452176	s_Setomelanomma_holmii_SH191259.07FU_100	Saprotrophs	Rossman AY, Farr DF, Castlebury LA, SHOEMAKER R, Mengistu A. 2002. Setomelanomma holmii(Pleosporales, Phaeosphaeriaceae) on living spruce twigs in Europe and North America. Canadian Journal of Botany. 80:1209–1215, doi:10.1139/b02-111.
OTU18527352538946	s_Paraphoma_sp_SH205326.07FU_99.33	Putative saprotrophs	de Gruyter J, Woudenberg JHC, Aveskamp MM, Verkley GJM, Groenewald JZ, Crous PW. 2010. Systematic reappraisal of species in Phoma section Paraphoma, Pyrenochaeta and Pleurophoma. Mycologia. 102:1066–1081, doi:10.3852/09-240.
OTU82042943856297	s_Leptosphaeria_sclerotioides_SH021555.07FU_100_S_100	Saprotrophs	de Gruyter J, Woudenberg JHC, Aveskamp MM, Verkley GJM, Groenewald JZ, Crous PW. 2013. Redisposition of phoma-like anamorphs in Pleosporales. Stud Mycol. 75:1–36, doi:10.3114/sim0004.
OTU2838814027791	s_Lophiostoma_compressum_SH004338.07FU_99.67	Putative saprotrophs	Schoch CL, Shoemaker RA, Seifert KA, Hambleton S, Spatafora JW, Crous PW. 2006. A multigene phylogeny of the Dothideomycetes using four nuclear loci. 98:1041–1052.
OTU4566945277456	s_Saccharicola_sp_SH180765.07FU_99.66_RAF_100	Root-associated fungi	https://plutof.ut.ee/#/datacite/10.15156/BIO/SH180765.07FU
OTU17782217583717	s_Mycosphaerellaceae_sp_SH206782.07FU_100	Unknown function	http://www.ncbi.nlm.nih.gov/nuccore/KC867749
OTU55902177419764	s_Septoria_melissae_SH206769.07FU_100	Saprotrophs	Feau N, Hamelin R, Bernier L. 2006. Attributes and congruence of three molecular data sets: Inferring phylogenies among Septoria-related species from woody perennial plants. Mol Phylogenet Evol. 40:808–829.
OTU5088468336724	s_Phaeosphaeria_sp_JF_2013_SH182976.07FU_100	Saprotrophs	Phookamsak R, Liu J-K, McKenzie EHC, Manamgoda DS, Ariyawansa H, Thambugala KM, Dai D-Q, Camporesi E, Chukeatirote E, Wijayawardene NN, Bahkali AH, Mortimer PE, Xu J-C, Hyde KD. 2014. Revision of Phaeosphaeriaceae. Fungal Diversity. 68:159–238.	http://www.ncbi.nlm.nih.gov/nuccore/KC005690
OTU8311214509992	s_Phaeosphaeria_sp_SH208533.07FU_100_S_100	Saprotrophs	Phookamsak R, Liu J-K, McKenzie EHC, Manamgoda DS, Ariyawansa H, Thambugala KM, Dai D-Q, Camporesi E, Chukeatirote E, Wijayawardene NN, Bahkali AH, Mortimer PE, Xu J-C, Hyde KD. 2014. Revision of Phaeosphaeriaceae. Fungal Diversity. 68:159–238.
OTU12231903304371	s_Alternaria_sp_SH216783.07FU_100_S_100	Saprotrophs	Armitage AD, Barbara DJ, Harrison RJ, Lane CR, Sreenivasaprasad S, Woodhall JW, Clarkson JP. 2015. Discrete lineages within Alternaria alternata species group: Identification using new highly variable loci and support from morphological characters. Fungal Biology. 119:994–1006, doi:10.1016/j.funbio.2015.06.012.
OTU24680656982648	s_Alternaria_daturicola_100	Saprotrophs	Armitage AD, Barbara DJ, Harrison RJ, Lane CR, Sreenivasaprasad S, Woodhall JW, Clarkson JP. 2015. Discrete lineages within Alternaria alternata species group: Identification using new highly variable loci and support from morphological characters. Fungal Biology. 119:994–1006, doi:10.1016/j.funbio.2015.06.012.
OTU51067975630739	s_Alternaria_sp_100_S_100	Saprotrophs	Armitage AD, Barbara DJ, Harrison RJ, Lane CR, Sreenivasaprasad S, Woodhall JW, Clarkson JP. 2015. Discrete lineages within Alternaria alternata species group: Identification using new highly variable loci and support from morphological characters. Fungal Biology. 119:994–1006, doi:10.1016/j.funbio.2015.06.012.
OTU59821500425709	s_Alternaria_alternata_98.33_S_100	Saprotrophs	Armitage AD, Barbara DJ, Harrison RJ, Lane CR, Sreenivasaprasad S, Woodhall JW, Clarkson JP. 2015. Discrete lineages within Alternaria alternata species group: Identification using new highly variable loci and support from morphological characters. Fungal Biology. 119:994–1006, doi:10.1016/j.funbio.2015.06.012.
OTU60702619105569	s_Pleospora_herbarum_100	Saprotrophs	Kurose D, Kanegae Y, Misawa T, Ebihara Y, Tanaka C, Watanabe T, Uematsu S, Tsushima S, Sato T. 2015. Yellow spot of white lace flower caused by Pleospora herbarum in Japan. Journal of General Plant Pathology. 81:169–172, doi:10.1007/s10327-015-0578-y.
OTU28234777333419	s_Pseudeurotiaceae_sp_SH182145.07FU_96.58	Unknown function	http://www.ncbi.nlm.nih.gov/nuccore/HQ611305
OTU79130337677462	s_Pseudeurotiaceae_sp_SH207725.07FU_100	Unknown function	http://www.ncbi.nlm.nih.gov/nuccore/FJ553022
OTU95060241498225	s_Pseudeurotium_bakeri_SH215929.07FU_100_RAF_100	Root-associated fungi	Menkis A, Vasaitis R. 2011. Fungi in roots of nursery grown Pinus sylvestris: ectomycorrhizal colonisation, genetic diversity and spatial distribution. Microb Ecol. 61:52–63.
OTU37840248836121	s_Dothideomycetes_sp_SH184198.07FU_100	Unknown function	http://www.ncbi.nlm.nih.gov/nuccore/JF300388
OTU64018919373162	s_Preussia_pilosella_SH203190.07FU_99.67	Saprotrophs	Guarro J, Abdullah SK, Gene J, Al-Saadoon AH. 1997. A new species of Preussia from submerged plant debris. Mycol Res. 101:305–308, doi:10.1017/S0953756296002638.
OTU21286652670135	s_Devriesia_pseudoamericana_SH192615.07FU_100	Saprotrophs	Frank J, Crous PW, Groenewald JZ, Oertel B, Hyde KD, Phengsintham P, Schroers HJ. 2010. Microcyclospora and Microcyclosporella: novel genera accommodating epiphytic fungi causing sooty blotch on apple. Persoonia : Molecular Phylogeny and Evolution of Fungi. 24:93–105, doi:10.3767/003158510X510560.
OTU31156948227248	s_Capnodiales_sp_SH012145.07FU_98.96	Unknown function	http://www.ncbi.nlm.nih.gov/nuccore/AM901736
OTU2814793925418	s_uncultured_fungus_SH031432.07FU_99.67	Unknown function	http://www.ncbi.nlm.nih.gov/nuccore/FN397299
OTU8685001689165	s_Pleosporales_sp_SH023374.07FU_95.64	Unknown function	http://www.ncbi.nlm.nih.gov/nuccore/GQ996178
OTU22112199128940	s_uncultured_fungus_SH181859.07FU_100_RAF_100	Root-associated fungi	https://plutof.ut.ee/#/datacite/10.15156/BIO/SH181859.07FU
OTU24219026525075	s_Leptosphaeria_weimeri_SH022615.07FU_99.64	Saprotrophs	Mendes-Pereira E, Balesdent M-H, Brun H, Rouxel T. 2003. Molecular phylogeny of the Leptosphaeria maculans–L. biglobosa species complex. Mycol Res. 107:1287–1304, doi:10.1017/S0953756203008554.
OTU29722298542765	s_Pleosporales_sp_SH196004.07FU_100	Unknown function	http://www.ncbi.nlm.nih.gov/nuccore/AB751503
OTU31585051748391	s_Phoma_sp_99.33_S_100	Saprotrophs	de Gruyter J, Woudenberg JHC, Aveskamp MM, Verkley GJM, Groenewald JZ, Crous PW. 2013. Redisposition of phoma-like anamorphs in Pleosporales. Stud Mycol. 75:1–36, doi:10.3114/sim0004.
OTU31967974284254	s_Neosetophoma_samarorum_SH182983.07FU_99.67_S_100	Saprotrophs	de Gruyter J, Woudenberg JHC, Aveskamp MM, Verkley GJM, Groenewald JZ, Crous PW. 2010. Systematic reappraisal of species in Phoma section Paraphoma, Pyrenochaeta and Pleurophoma. Mycologia. 102:1066–1081, doi:10.3852/09-240.
OTU38260696229255	s_Plenodomus_biglobosus_SH020646.07FU_98.67_S_100	Saprotrophs	Dilmaghani A, Balesdent MH, Didier JP, Wu C, Davey J, Barbetti MJ, Li H, Moreno Rico O, Phillips D, Despeghel JP, Vincenot L, Gout L, Rouxel T. 2009. The Leptosphaeria maculans – Leptosphaeria biglobosa species complex in the American continent. Plant Pathol. 58:1044–1058, doi:10.1111/j.1365-3059.2009.02149.x.
OTU40563446823326	s_Dothideomycetes_sp_SH195987.07FU_92.78	Unknown function	http://www.ncbi.nlm.nih.gov/nuccore/HQ873381
OTU43894309996905	s_Pleosporales_sp_SH022180.07FU_96.62_UF_93.62	Unknown function	http://www.ncbi.nlm.nih.gov/nuccore/KC966096
OTU50789648458173	s_Pleosporales_sp_SH210933.07FU_89.6	Unknown function	http://www.ncbi.nlm.nih.gov/nuccore/GU054272
OTU52669123138363	s_Berkleasmium_sp_SH212974.07FU_90.03_UF_100	Unknown function	http://www.ncbi.nlm.nih.gov/nuccore/DQ280263
OTU53324264602970	s_fungal_sp_SL_57_SH022232.07FU_100	Unknown function	http://www.ncbi.nlm.nih.gov/nuccore/KC460851
OTU54164021917672	s_Pyrenochaeta_sp_SH019034.07FU_99.66	Saprotrophs	de Gruyter J, Woudenberg JHC, Aveskamp MM, Verkley GJM, Groenewald JZ, Crous PW. 2010. Systematic reappraisal of species in Phoma section Paraphoma, Pyrenochaeta and Pleurophoma. Mycologia. 102:1066–1081, doi:10.3852/09-240.
OTU55182927842579	s_uncultured_fungus_99.33_RAF_100	Root-associated fungi	http://www.ncbi.nlm.nih.gov/nuccore/FN392311	Sánchez Márquez S, Bills GF, Domínguez Acuña L, Zabalgogeazcoa I. 2010. Endophytic mycobiota of leaves and roots of the grass Holcus lanatus. Fungal Diversity. 41:115–123, doi:10.1007/s13225-009-0015-7.
OTU55627010558585	s_Lophiostoma_sp_SH199054.07FU_95.22	Putative saprotrophs	Schoch CL, Shoemaker RA, Seifert KA, Hambleton S, Spatafora JW, Crous PW. 2006. A multigene phylogeny of the Dothideomycetes using four nuclear loci. 98:1041–1052.
OTU56390111979500	s_Dothideomycetes_sp_SH207011.07FU_99.66_UF_100	Unknown function	http://www.ncbi.nlm.nih.gov/nuccore/FJ553168
OTU58404185079956	s_Microsphaeropsis_arundinis_SH186932.07FU_100	Unknown function	Luo J, Liu X, Li E, Guo L, Che Y. 2013. Arundinols A–C and Arundinones A and B from the Plant Endophytic Fungus Microsphaeropsis arundinis. J Nat Prod. 76:107–112, doi:10.1021/np300806a.
OTU63545078668332	s_uncultured_fungus_SH012136.07FU_98.61	Unknown function	http://www.ncbi.nlm.nih.gov/nuccore/KF297284
OTU64789582322325	s_Dothideomycetes_sp_SH203716.07FU_100_UF_100	Unknown function	Bergemann SE, Garbelotto M. 2006. High diversity of fungi recovered from the roots of mature tanoak ( Lithocarpus densiflorus) in northern California. Canadian Journal of Botany. 84:1380–1394, doi:10.1139/b06-097.
OTU65521951507695	s_Gloniaceae_sp_100	Putative saprotrophs	Spatafora JW, Owensby CA, Douhan GW, Boehm EWA, Schoch CL. 2012. Phylogenetic placement of the ectomycorrhizal genus Cenococcum in Gloniaceae (Dothideomycetes). Mycologia. 104:758–765, doi:10.3852/11-233.
OTU65574103565384	s_Leptosphaeriaceae_sp_SH203502_07FU_98.01_PS_100	Putative saprotrophs	http://www.ncbi.nlm.nih.gov/nuccore/FJ755263
OTU72067986598630	s_Clohesyomyces_sp_SH471595.07FU_98.65_UF_100	Unkown function	K.D. Hyde, Aust. Syst. Bot. 6(2): 170 (1993)
OTU82605636591855	s_Cylindrosympodium_lauri_SH014331.07FU_90.28	Unknown function	http://www.ncbi.nlm.nih.gov/nuccore/EU035414
OTU82740240867260	s_Plenodomus_biglobosus_SH020646.07FU_95.7	Putative saprotrophs	Dilmaghani A, Balesdent MH, Didier JP, Wu C, Davey J, Barbetti MJ, Li H, Moreno Rico O, Phillips D, Despeghel JP, Vincenot L, Gout L, Rouxel T. 2009. The Leptosphaeria maculans – Leptosphaeria biglobosa species complex in the American continent. Plant Pathol. 58:1044–1058, doi:10.1111/j.1365-3059.2009.02149.x.
OTU86990727156915	s_Boeremia_exigua_100_S_100	Saprotrophs	Li YP, You MP, Finnegan PM, Khan TN, Lanoiselet V, Eyres N, Barbetti MJ. 2011. First Report of Black Spot Caused by Boeremia exigua var. exigua on Field Pea in Australia. Http://DxDoiorgAccesBiblUlavalCa/101094/PDIS-08-11-0637. 96:148–148, doi:10.1094/PDIS-08-11-0637.
OTU89272735267913	s_uncultured_fungus_SH186988.07FU_100_UF_100	Unkown function	https://plutof.ut.ee/#/datacite/10.15156/BIO/SH186988.07FU
OTU91054710927294	s_Plenodomus_biglobosus_SH020646.07FU_94.68_S_94.67	Putative saprotrophs	Dilmaghani A, Balesdent MH, Didier JP, Wu C, Davey J, Barbetti MJ, Li H, Moreno Rico O, Phillips D, Despeghel JP, Vincenot L, Gout L, Rouxel T. 2009. The Leptosphaeria maculans – Leptosphaeria biglobosa species complex in the American continent. Plant Pathol. 58:1044–1058, doi:10.1111/j.1365-3059.2009.02149.x.
OTU93139047691153	s_Dothideomycetes_sp_genotype_164_SH208738.07FU_95.35_UF_100	Unknown function	https://plutof.ut.ee/#/datacite/10.15156/BIO/SH208738.07FU
OTU94034909580120	s_Pleospora_betae_SH192119.07FU_99.33	Saprotrophs	de Gruyter J, Woudenberg JHC, Aveskamp MM, Verkley GJM, Groenewald JZ, Crous PW. 2013. Redisposition of phoma-like anamorphs in Pleosporales. Stud Mycol. 75:1–36, doi:10.3114/sim0004.
OTU94862183695771	s_Stagonospora_sp_SH023406.07FU_94_UF_94.67	Unknown function	https://plutof.ut.ee/#/datacite/10.15156/BIO/SH023406.07FU
OTU96561803752755	s_uncultured_fungus_SH016878.07FU_100	Unknown function	http://www.ncbi.nlm.nih.gov/nuccore/KF297131
OTU99022220914085	s_Dothideomycetes_sp_SH207651.07FU_95.72	Unknown function	http://www.ncbi.nlm.nih.gov/nuccore/JF449601
OTU99380099324892	s_Dothideomycetes_sp_SH182978.07FU_94.02	Unknown function	http://www.ncbi.nlm.nih.gov/nuccore/DQ420807
OTU92010173841598	s_Venturiaceae_sp_SH219611.07FU_99.66_PS_100	Putative saprotrophs	Clemmensen KE, Bahr A, Ovaskainen O, Dahlberg A, Ekblad A, Wallander H, Stenlid J, Finlay RD, Wardle DA, Lindahl BD. 2013. Roots and associated fungi drivelong-term carbon sequestrationin boreal forest. Science. 339:1615–1618, doi:10.1126/science.1232728.
OTU6203656641951	s_Ophiobolus_disseminans_95.33	Putative saprotrophs	Walker J. 1975. Mutual responsibilities of taxonomic mycology and plant pathology. Annu Rev Phytopathol. 13	335–355.
OTU7383821757395	s_Xylomyces_sp_SH026616.07FU_93.6	Unknown function	http://www.ncbi.nlm.nih.gov/nuccore/EU517047
OTU23373385230529	s_Preussia_sp_SH016221.07FU_94.59	Unknown function	http://www.ncbi.nlm.nih.gov/nuccore/JN225885
OTU28146104792978	s_Pleosporales_sp_93.29_UF_84.36	Unknown function	http://www.ncbi.nlm.nih.gov/nuccore/HQ130671
OTU28890671859488	s_Pleosporales_sp_SH474374.07FU_99.33_RAF_88.08	Unknown function	http://www.ncbi.nlm.nih.gov/nuccore/KF742590
OTU30637320688149	s_Hysteriales_sp_SH181859.07FU_83.96_RAF_100	Unknown function	http://www.ncbi.nlm.nih.gov/nuccore/JF519362
OTU44582840744896	s_Pleosporales_sp_92.43_UF_100	Unknown function	http://www.ncbi.nlm.nih.gov/nuccore/HQ130704
OTU45889525166432	s_Pyrenophora_teres_SH193140.07FU_80.83_UF_100	Unknown function	http://www.ncbi.nlm.nih.gov/nuccore/AF400896
OTU47612759528078	s_Pleosporales_sp_91.45_UF_94.02	Unknown function	http://www.ncbi.nlm.nih.gov/nuccore/HQ130704
OTU56391249867305	s_Dothideomycetes_sp_SH208539.07FU_98.3	Unknown function	http://www.ncbi.nlm.nih.gov/nuccore/HM239801
OTU67645402642181	s_Venturia_sp_SH029030.07FU_98.67	Saprotrophs	Clemmensen KE, Bahr A, Ovaskainen O, Dahlberg A, Ekblad A, Wallander H, Stenlid J, Finlay RD, Wardle DA, Lindahl BD. 2013. Roots and associated fungi drivelong-term carbon sequestrationin boreal forest. Science. 339:1615–1618, doi:10.1126/science.1232728.
OTU75597964807994	s_Dothideomycetes_sp_SH198655.07FU_99.66_RAF_100	Unknown function	https://plutof.ut.ee/#/datacite/10.15156/BIO/SH198655.07FU
OTU78858362039630	s_Dothideomycetes_sp_SH204906.07FU_99.02	Unknown function	http://www.ncbi.nlm.nih.gov/nuccore/HQ873370
OTU90902978480003	s_Pleosporales_sp_SH031430.07FU_100	Unknown function	http://www.ncbi.nlm.nih.gov/nuccore/JF690988
OTU94383157483563	s_Dothideomycetes_sp_SH460038.07FU_78.67	Unknown function	http://www.ncbi.nlm.nih.gov/nuccore/AY969554
OTU84957705321073	s_Cladophialophora_sp_SH015646.07FU_99.69_MY_100	Molds and yeasts	Badali H, Gueidan C, Najafzadeh MJ, Bonifaz A, van den Ende AHGG, de Hoog GS. 2008. Biodiversity of the genus Cladophialophora. Stud Mycol. 61:175–191, doi:10.3114/sim.2008.61.18.
OTU1039710714453	s_Exophiala_sp_SH194489.07FU_96.6_MY_92.35	Molds and yeasts	Matos T, Haase G, van den Ende AHGG, de Hoog GS. 2003. Molecular diversity of oligotrophic and neurotropic members of the black yeast genus Exophiala, with accent on E. dermatitidis. Antonie Van Leeuwenhoek International Journal of General and Molecular Microbiology. 83:293–303, doi:10.1023/A:1023373329502.
OTU3543371852900	s_Exophiala_sp_SH181674.07FU_99.7_MY_90.41	Molds and yeasts	Matos T, Haase G, van den Ende AHGG, de Hoog GS. 2003. Molecular diversity of oligotrophic and neurotropic members of the black yeast genus Exophiala, with accent on E. dermatitidis. Antonie Van Leeuwenhoek International Journal of General and Molecular Microbiology. 83:293–303, doi:10.1023/A:1023373329502.
OTU4899872596754	s_Cladophialophora_sp_SH193233.07FU_95.1_PMY_100	Putative molds and yeasts	Badali H, Gueidan C, Najafzadeh MJ, Bonifaz A, van den Ende AHGG, de Hoog GS. 2008. Biodiversity of the genus Cladophialophora. Stud Mycol. 61:175–191, doi:10.3114/sim.2008.61.18.
OTU11625224440818	s_uncultured_Exophiala_100_MY_100	Molds and yeasts	Matos T, Haase G, van den Ende AHGG, de Hoog GS. 2003. Molecular diversity of oligotrophic and neurotropic members of the black yeast genus Exophiala, with accent on E. dermatitidis. Antonie Van Leeuwenhoek International Journal of General and Molecular Microbiology. 83:293–303, doi:10.1023/A:1023373329502.
OTU14575159807063	s_uncultured_Cladophialophora_SH213264.07FU_100_MY_100	Molds and yeasts	Badali H, Gueidan C, Najafzadeh MJ, Bonifaz A, van den Ende AHGG, de Hoog GS. 2008. Biodiversity of the genus Cladophialophora. Stud Mycol. 61:175–191, doi:10.3114/sim.2008.61.18.
OTU16994361578181	s_Capronia_pulcherrima_SH007162.07FU_99.7	Molds and yeasts	Untereiner WA. 1997. Taxonomy of selected members of the ascomycete genus Capronia with notes on anamorph-teleomorph connections. Mycologia. 89:120, doi:10.2307/3761181.
OTU18223756337123	s_Rhinocladiella_atrovirens_SH198014.07FU_99.69	Molds and yeasts	Untereiner WA, Straus NA, Malloch D. 1995. A molecular-morphotaxonomic approach to the systematics of the Herpotrichiellaceae and allied black yeasts. Mycol Res. 99:897–913, doi:10.1016/S0953-7562(09)80748-X.
OTU19329774227692	s_Capronia_sp_SH180461.07FU_100_UF_100	Molds and yeasts	Untereiner WA. 1997. Taxonomy of selected members of the ascomycete genus Capronia with notes on anamorph-teleomorph connections. Mycologia. 89:120, doi:10.2307/3761181.
OTU20945142634496	s_Herpotrichiellaceae_sp_SH013127.07FU_91.69	Putative Molds and yeasts	Untereiner WA, Straus NA, Malloch D. 1995. A molecular-morphotaxonomic approach to the systematics of the Herpotrichiellaceae and allied black yeasts. Mycol Res. 99:897–913, doi:10.1016/S0953-7562(09)80748-X.
OTU24544440020019	s_Cladophialophora_sp_SH213261.07FU_99.07_MY_100	Molds and yeasts	Badali H, Gueidan C, Najafzadeh MJ, Bonifaz A, van den Ende AHGG, de Hoog GS. 2008. Biodiversity of the genus Cladophialophora. Stud Mycol. 61:175–191, doi:10.3114/sim.2008.61.18.
OTU36766165407675	s_Exophiala_xenobiotica_SH194487.07FU_100_MY_100	Molds and yeasts	de Hoog GS, Zeng JS, Harrak MJ, Sutton DA. 2006. Exophiala xenobiotica sp. nov., an opportunistic black yeast inhabiting environments rich in hydrocarbons. Antonie Van Leeuwenhoek International Journal of General and Molecular Microbiology. 90:257–268.	Matos T, Haase G, van den Ende AHGG, de Hoog GS. 2003. Molecular diversity of oligotrophic and neurotropic members of the black yeast genus Exophiala, with accent on E. dermatitidis. Antonie Van Leeuwenhoek International Journal of General and Molecular Microbiology. 83:293–303, doi:10.1023/A:1023373329502.
OTU40674474891692	s_Phaeococcomyces_aff_nigricans_P40D010_SH021360.07FU_98.67_MY_100	Molds and yeasts	Butler MJ, Lachance M-A. 1987. Inhibition of melanin synthesis in the black yeast Phaeococcomycessp. by growth on low pH ascorbate medium: production of spheroplasts from “albinized” cells. Can J Microbiol. 33:184–187, doi:10.1139/m87-031.
OTU40726605533678	s_Cladophialophora_sp_SH012571.07FU_98.69_MY_100	Molds and yeasts	Badali H, Gueidan C, Najafzadeh MJ, Bonifaz A, van den Ende AHGG, de Hoog GS. 2008. Biodiversity of the genus Cladophialophora. Stud Mycol. 61:175–191, doi:10.3114/sim.2008.61.18.
OTU41963484082001	s_Cladophialophora_sp_SH193233.07FU_99.67_MY_100	Molds and yeasts	Badali H, Gueidan C, Najafzadeh MJ, Bonifaz A, van den Ende AHGG, de Hoog GS. 2008. Biodiversity of the genus Cladophialophora. Stud Mycol. 61:175–191, doi:10.3114/sim.2008.61.18.
OTU42411552314187	s_Exophiala_moniliae_SH199199.07FU_100_MY_100	Molds and yeasts	Matos T, Haase G, van den Ende AHGG, de Hoog GS. 2003. Molecular diversity of oligotrophic and neurotropic members of the black yeast genus Exophiala, with accent on E. dermatitidis. Antonie Van Leeuwenhoek International Journal of General and Molecular Microbiology. 83:293–303, doi:10.1023/A:1023373329502.
OTU44715851539493	s_Herpotrichiellaceae_sp_SH208586.07FU_98.37	Putative Molds and yeasts	Untereiner WA, Straus NA, Malloch D. 1995. A molecular-morphotaxonomic approach to the systematics of the Herpotrichiellaceae and allied black yeasts. Mycol Res. 99:897–913, doi:10.1016/S0953-7562(09)80748-X.
OTU50156955880339	s_Capronia_semiimmersa_SH196384.07FU_100	Molds and yeasts	Badali H, Gueidan C, Najafzadeh MJ, Bonifaz A, van den Ende AHGG, de Hoog GS. 2008. Biodiversity of the genus Cladophialophora. Stud Mycol. 61:175–191, doi:10.3114/sim.2008.61.18.
OTU66526070726617	s_Cladophialophora_sp_SH213273.07FU_100_MY_100	Molds and yeasts	Badali H, Gueidan C, Najafzadeh MJ, Bonifaz A, van den Ende AHGG, de Hoog GS. 2008. Biodiversity of the genus Cladophialophora. Stud Mycol. 61:175–191, doi:10.3114/sim.2008.61.18.
OTU71240248838956	s_Cladophialophora_sp_SH193238.07FU_100_MY_100	Molds and yeasts	Badali H, Gueidan C, Najafzadeh MJ, Bonifaz A, van den Ende AHGG, de Hoog GS. 2008. Biodiversity of the genus Cladophialophora. Stud Mycol. 61:175–191, doi:10.3114/sim.2008.61.18.
OTU71851676944568	s_Cladophialophora_sp_SH026683.07FU_98.13_MY_100	Molds and yeasts	Badali H, Gueidan C, Najafzadeh MJ, Bonifaz A, van den Ende AHGG, de Hoog GS. 2008. Biodiversity of the genus Cladophialophora. Stud Mycol. 61:175–191, doi:10.3114/sim.2008.61.18.
OTU73533251468985	s_uncultured_Pezizomycotina_99.69_MY_100	Molds and yeasts	Badali H, Gueidan C, Najafzadeh MJ, Bonifaz A, van den Ende AHGG, de Hoog GS. 2008. Biodiversity of the genus Cladophialophora. Stud Mycol. 61:175–191, doi:10.3114/sim.2008.61.18.
OTU75678934389156	s_Capronia_sp_96003a_SH208596.07FU_97.35_MY_100	Molds and yeasts	Badali H, Gueidan C, Najafzadeh MJ, Bonifaz A, van den Ende AHGG, de Hoog GS. 2008. Biodiversity of the genus Cladophialophora. Stud Mycol. 61:175–191, doi:10.3114/sim.2008.61.18.
OTU82872718692280	s_Herpotrichiellaceae_sp_SH013127.07FU_92	Putative molds and yeasts	Untereiner WA, Straus NA, Malloch D. 1995. A molecular-morphotaxonomic approach to the systematics of the Herpotrichiellaceae and allied black yeasts. Mycol Res. 99:897–913, doi:10.1016/S0953-7562(09)80748-X.
OTU87610807078132	s_Exophiala_sp_98.83_MY_95.42	Molds and yeasts	Matos T, Haase G, van den Ende AHGG, de Hoog GS. 2003. Molecular diversity of oligotrophic and neurotropic members of the black yeast genus Exophiala, with accent on E. dermatitidis. Antonie Van Leeuwenhoek International Journal of General and Molecular Microbiology. 83:293–303, doi:10.1023/A:1023373329502.
OTU12400615064228	s_Penicillium_godlewskii_SH194607.07FU_100	Molds and yeasts	Clemmensen KE, Bahr A, Ovaskainen O, Dahlberg A, Ekblad A, Wallander H, Stenlid J, Finlay RD, Wardle DA, Lindahl BD. 2013. Roots and associated fungi drivelong-term carbon sequestrationin boreal forest. Science. 339:1615–1618, doi:10.1126/science.1232728.
OTU24502455179965	s_Paecilomyces_sp_bc_besc_196a_SH217934.07FU_99.41	Root-associated fungi	http://www.ncbi.nlm.nih.gov/nuccore/KF428241
OTU40891711948678	s_Talaromyces_flavus_99.67_MY_100	Molds and yeasts	Beuchat LR. 1988. Influence of organic acids on heat resistance characteristics of Talaromyces flavus ascospores. Int J Food Microbiol. 6:97–105, doi:10.1016/0168-1605(88)90046-3.
OTU48481137981413	s_Paecilomyces_carneus_SH214904.07FU_100_PRAF_100	Putative root-associated fungi	https://plutof.ut.ee/#/datacite/10.15156/BIO/SH214904.07FU	Lenc L, Kwaśna H, Sadowski C. 2012. Microbial Communities in Potato Roots and Soil in Organic and Integrated Production Systems Compared by the Plate Culturing Method. Journal of Phytopathology. 160:337–345, doi:10.1111/j.1439-0434.2012.01905.x.
OTU56413371221747	s_Penicillium_bovifimosum_SH199405.07FU_100_MY_100	Molds and yeasts	Clemmensen KE, Bahr A, Ovaskainen O, Dahlberg A, Ekblad A, Wallander H, Stenlid J, Finlay RD, Wardle DA, Lindahl BD. 2013. Roots and associated fungi drivelong-term carbon sequestrationin boreal forest. Science. 339:1615–1618, doi:10.1126/science.1232728.
OTU67226705322505	s_Penicillium_simplicissimum_SH213975.07FU_100_MY_100	Molds and yeasts	Clemmensen KE, Bahr A, Ovaskainen O, Dahlberg A, Ekblad A, Wallander H, Stenlid J, Finlay RD, Wardle DA, Lindahl BD. 2013. Roots and associated fungi drivelong-term carbon sequestrationin boreal forest. Science. 339:1615–1618, doi:10.1126/science.1232728.
OTU69417832204242	s_Penicillium_sp_CJL_2014_100_MY_100	Molds and yeasts	Clemmensen KE, Bahr A, Ovaskainen O, Dahlberg A, Ekblad A, Wallander H, Stenlid J, Finlay RD, Wardle DA, Lindahl BD. 2013. Roots and associated fungi drivelong-term carbon sequestrationin boreal forest. Science. 339:1615–1618, doi:10.1126/science.1232728.
OTU72426388195708	s_Penicillium_sp_SH208848.07FU_99.68_MY_100	Molds and yeasts	Clemmensen KE, Bahr A, Ovaskainen O, Dahlberg A, Ekblad A, Wallander H, Stenlid J, Finlay RD, Wardle DA, Lindahl BD. 2013. Roots and associated fungi drivelong-term carbon sequestrationin boreal forest. Science. 339:1615–1618, doi:10.1126/science.1232728.
OTU84604038797756	s_Penicillium_sublectaticum_100_MY_100	Molds and yeasts	Clemmensen KE, Bahr A, Ovaskainen O, Dahlberg A, Ekblad A, Wallander H, Stenlid J, Finlay RD, Wardle DA, Lindahl BD. 2013. Roots and associated fungi drivelong-term carbon sequestrationin boreal forest. Science. 339:1615–1618, doi:10.1126/science.1232728.
OTU84654512892515	s_Penicillium_sp_CMV_2013s_SH207150.07FU_100_MY_100	Molds and yeasts	Clemmensen KE, Bahr A, Ovaskainen O, Dahlberg A, Ekblad A, Wallander H, Stenlid J, Finlay RD, Wardle DA, Lindahl BD. 2013. Roots and associated fungi drivelong-term carbon sequestrationin boreal forest. Science. 339:1615–1618, doi:10.1126/science.1232728.
OTU11387324878397	s_Capronia_sp_UBCTRA15226_98.06	Molds and yeasts	Badali H, Gueidan C, Najafzadeh MJ, Bonifaz A, van den Ende AHGG, de Hoog GS. 2008. Biodiversity of the genus Cladophialophora. Stud Mycol. 61:175–191, doi:10.3114/sim.2008.61.18.
OTU16543365228566	s_Chaetothyriales_sp_SH208582.07FU_100	Putative other mycorrhizal fungi	https://plutof.ut.ee/#/datacite/10.15156/BIO/SH208582.07FU
OTU94324265089527	s_Cladophialophora_sp_KO_groupE_2014_100_MY_100	Molds and yeasts	Badali H, Gueidan C, Najafzadeh MJ, Bonifaz A, van den Ende AHGG, de Hoog GS. 2008. Biodiversity of the genus Cladophialophora. Stud Mycol. 61:175–191, doi:10.3114/sim.2008.61.18.
OTU98651007549257	s_Capronia_sp_SH004195.07FU_96.75_PMY_100	Putative molds and yeasts	Badali H, Gueidan C, Najafzadeh MJ, Bonifaz A, van den Ende AHGG, de Hoog GS. 2008. Biodiversity of the genus Cladophialophora. Stud Mycol. 61:175–191, doi:10.3114/sim.2008.61.18.
OTU89023227485046	s_Knufia_cryptophialidica_SH193969.07FU_100	Saprotrophs	Hutchison LJ, Untereiner WA, Hiratsuka Y. 1995. Knufia cryptophialidica gen. et sp. nov., a Dematiaceous Hyphomycete Isolated from Black Galls of Trembling Aspen (Populus tremuloides). Mycologia. 87:902, doi:10.2307/3760868.
OTU29908193212968	s_Chaetothyriales_sp_SH002252.07FU_94.06	Unknown function	http://www.ncbi.nlm.nih.gov/nuccore/JF737796
OTU40226191610507	s_Kendrickiella_phycomyces_SH180513.07FU_84.23	Unknown function	http://www.ncbi.nlm.nih.gov/nuccore/AB671475
OTU53831303607200	s_uncultured_fungus_94.36	Unknown function	http://www.ncbi.nlm.nih.gov/nuccore/JX136559
OTU92025901810966	s_uncultured_Pezizomycotina_100	Unknown function	http://www.ncbi.nlm.nih.gov/nuccore/KJ827476
OTU81762910164630	s_Tetrachaetum_sp_SH184445.07FU_100_PRAF_100	Putative root-associated fungi	Tedersoo L, Pellet P, Koljalg U, Selosse M-A. 2006. Parallel evolutionary paths to mycoheterotrophy in understorey Ericaceae and Orchidaceae: ecological evidence for mixotrophy in Pyroleae. Oecologia. 151:206–217, doi:10.1007/s00442-006-0581-2.
OTU47221908425339	s_Leuconeurospora_sp_SH022664.07FU_98.97_PS_92.84	Molds and yeasts	Villarreal P, Carrasco M, Barahona S, Alcaíno J, Cifuentes V, Baeza M. 2015. Tolerance to Ultraviolet Radiation of Psychrotolerant Yeasts and Analysis of Their Carotenoid, Mycosporine, and Ergosterol Content. Curr Microbiol. 72:94–101, doi:10.1007/s00284-015-0928-1.
OTU79697526183279	s_Pseudeurotium_sp_SH215931.07FU_98.63_UF_100	Unknown function	http://www.ncbi.nlm.nih.gov/nuccore/JX270340
OTU79885488855226	s_Chalara_hyalocuspica_SH202706.07FU_98.62_S_100	Saprotrophs	Koukol O. 2011. New species of Chalara occupying coniferous needles. Fungal Diversity. 49:75–91, doi:10.1007/s13225-011-0092-2.
OTU80061119146509	s_Humicolopsis_sp_100	Unknown function	http://www.ncbi.nlm.nih.gov/nuccore/KP276505
OTU10988158510962	s_Conotrema_sp_91.43	Unknown function	Clemmensen KE, Bahr A, Ovaskainen O, Dahlberg A, Ekblad A, Wallander H, Stenlid J, Finlay RD, Wardle DA, Lindahl BD. 2013. Roots and associated fungi drivelong-term carbon sequestrationin boreal forest. Science. 339:1615–1618, doi:10.1126/science.1232728.
OTU73121597802653	s_Lecanorales_sp_SH203911.07FU_100_PEM_100	Unknown function	Clemmensen KE, Bahr A, Ovaskainen O, Dahlberg A, Ekblad A, Wallander H, Stenlid J, Finlay RD, Wardle DA, Lindahl BD. 2013. Roots and associated fungi drivelong-term carbon sequestrationin boreal forest. Science. 339:1615–1618, doi:10.1126/science.1232728.
OTU29650607815172	s_Dactylospora_vrijmoediae_90.94_UF_100	Unknown function	http://www.ncbi.nlm.nih.gov/nuccore/KJ958534
OTU36271746539523	s_Lecanoromycetes_sp_SH182087.07FU_100	Unknown function	http://www.ncbi.nlm.nih.gov/nuccore/HQ212020
OTU3643094758695	s_Oidiodendron_griseum_SH216992.07FU_99.65_RAF_100	Root-associated fungi	Dalpé Y. 1991. Statut endomycorhizien du genre Oidiodendron. Canadian Journal of Botany. 69:1712–1714.	http://www.ncbi.nlm.nih.gov/nuccore/AF062797
OTU18514657878681	s_Oidiodendron_sp_CC_04_26_SH029341.07FU_95.83_RAF_100	Root-associated fungi	Dalpé Y. 1991. Statut endomycorhizien du genre Oidiodendron. Canadian Journal of Botany. 69:1712–1714.	http://www.ncbi.nlm.nih.gov/nuccore/KF359578
OTU21005984212586	s_Oidiodendron_sp_KO_groupA_2014_100_S_100	Saprotrophs	http://www.ncbi.nlm.nih.gov/nuccore/AB986455	Obase K, Douhan GW, Matsuda Y, Smith ME. 2014. Culturable fungal assemblages growing within Cenococcum sclerotia in forest soils. FEMS Microbiol Ecol. 90:708–717, doi:10.1111/1574-6941.12428.
OTU57420374381653	s_Oidiodendron_sp_SH217001.07FU_100_RAF_100	Root-associated fungi	Dalpé Y. 1991. Statut endomycorhizien du genre Oidiodendron. Canadian Journal of Botany. 69:1712–1714.
OTU79798484377089	s_Oidiodendron_periconioides_99.65	Root-associated fungi	Dalpé Y. 1991. Statut endomycorhizien du genre Oidiodendron. Canadian Journal of Botany. 69:1712–1714.
OTU91586629554661	s_Oidiodendron_sp_KO_groupC_2014_97.21_S_94.43	Saprotrophs	http://www.ncbi.nlm.nih.gov/nuccore/AB986457	Obase K, Douhan GW, Matsuda Y, Smith ME. 2014. Culturable fungal assemblages growing within Cenococcum sclerotia in forest soils. FEMS Microbiol Ecol. 90:708–717, doi:10.1111/1574-6941.12428.
OTU98818191700434	s_Oidiodendron_sp_SH216991.07FU_100_RAF_100	Root-associated fungi	Dalpé Y. 1991. Statut endomycorhizien du genre Oidiodendron. Canadian Journal of Botany. 69:1712–1714.
OTU77100819403861	s_Helotiales_sp_SH196224.07FU_100_UF_100	Unknown function	http://www.ncbi.nlm.nih.gov/nuccore/GU174325
OTU91136625723281	s_Cryptosporiopsis_ericae_SH201603.07FU_100_PS_100	Putative saprotrophs	http://www.ncbi.nlm.nih.gov/nuccore/KF850370
OTU11723937591256	s_Geoglossum_umbratile_SH201089.07FU_97.12_PS_90.73	Saprotrophs	Wang Z, Binder M, Schoch CL, Johnston PR, Spatafora JW, Hibbett DS. 2006. Evolution of helotialean fungi (Leotiomycetes, Pezizomycotina): a nuclear rDNA phylogeny. Mol Phylogenet Evol. 41:295–312, doi:10.1016/j.ympev.2006.05.031.
OTU20882247847345	s_Geoglossaceae_sp_SH025750.07FU_99.66	Unknown function	https://plutof.ut.ee/#/datacite/10.15156/BIO/SH025750.07FU
OTU41563058978436	s_Sarcoleotia_sp_SH025749.07FU_96.3	Unknown function	https://plutof.ut.ee/#/datacite/10.15156/BIO/SH025749.07FU
OTU97694583743871	s_Geoglossum_simile_SH215421.07FU_91.72	Putative saprotrophs	Wang Z, Binder M, Schoch CL, Johnston PR, Spatafora JW, Hibbett DS. 2006. Evolution of helotialean fungi (Leotiomycetes, Pezizomycotina): a nuclear rDNA phylogeny. Mol Phylogenet Evol. 41:295–312, doi:10.1016/j.ympev.2006.05.031.
OTU18691681798919	s_Rhizoscyphus_ericae_SH214267.07FU_95.16_POMF_100	Putative other mycorrhizal fungi	https://plutof.ut.ee/#/datacite/10.15156/BIO/SH214267.07FU	Clemmensen KE, Bahr A, Ovaskainen O, Dahlberg A, Ekblad A, Wallander H, Stenlid J, Finlay RD, Wardle DA, Lindahl BD. 2013. Roots and associated fungi drivelong-term carbon sequestrationin boreal forest. Science. 339:1615–1618, doi:10.1126/science.1232728.
OTU20755693671372	s_Rhizoscyphus_sp_SH214267.07FU_100_OMF_100	Other mycorrhizal fungi	https://plutof.ut.ee/#/datacite/10.15156/BIO/SH214267.07FU	Clemmensen KE, Bahr A, Ovaskainen O, Dahlberg A, Ekblad A, Wallander H, Stenlid J, Finlay RD, Wardle DA, Lindahl BD. 2013. Roots and associated fungi drivelong-term carbon sequestrationin boreal forest. Science. 339:1615–1618, doi:10.1126/science.1232728.
OTU25928178703460	s_Neobulgaria_sp_SH216870.07FU_98.63	Saprotrophs	Johnston PR, Park D, Manning MA. 2010. Neobulgaria alba sp. nov. and its Phialophora-like anamorph in native forests and kiwifruit orchards in New Zealand. Mycotaxon. 113:385–396, doi:10.5248/113.385.
OTU27420266805297	s_Rhizoscyphus_ericae_SH214266.07FU_100_OMF_100	Other mycorrhizal fungi	https://plutof.ut.ee/#/datacite/10.15156/BIO/SH214266.07FU
OTU4367225086410	s_Chalara_sp_SH202696.07FU_100_S_100	Root-associated fungi	http://www.ncbi.nlm.nih.gov/nuccore/HM136644
OTU46303151400359	s_Collophora_sp_SH199120.07FU_94.22	Putative saprotrophs	https://plutof.ut.ee/#/datacite/10.15156/BIO/SH199120.07FU	Damm U, Fourie PH, Crous PW. 2010. Coniochaeta (Lecythophora), Collophora gen. nov. and Phaeomoniella species associated with wood necroses of Prunus trees. Persoonia : Molecular Phylogeny and Evolution of Fungi. 24:60–80, doi:10.3767/003158510X500705.
OTU67863275166253	s_fungal_sp_AB32_SH195226.07FU_100_UF_100	Unknown function	http://www.ncbi.nlm.nih.gov/nuccore/FJ235965
OTU70010057589703	s_Lachnum_sp_J20_SH201605.07FU_100_RAF_100	Root-associated fungi	http://www.ncbi.nlm.nih.gov/nuccore/KJ817276
OTU20082492952537	s_Tetracladium_sp_SH204312.07FU_97.6_PRAF_100	Putative root-associated fungi	Tedersoo L, Pellet P, Koljalg U, Selosse M-A. 2006. Parallel evolutionary paths to mycoheterotrophy in understorey Ericaceae and Orchidaceae: ecological evidence for mixotrophy in Pyroleae. Oecologia. 151:206–217, doi:10.1007/s00442-006-0581-2.	http://www.ncbi.nlm.nih.gov/nuccore/KF385295
OTU21550982457343	s_Meliniomyces_vraolstadiae_SH181110.07FU_100	Root-associated fungi	Kernaghan G, Patriquin G. 2011. Host Associations Between Fungal Root Endophytes and Boreal Trees. Microb Ecol. 62:460–473, doi:10.1007/s00248-011-9851-6.
OTU22106884404972	s_Cadophora_sp_SH019512.07FU_100	Unknown function	https://plutof.ut.ee/#/datacite/10.15156/BIO/SH019512.07FU
OTU23352279943583	s_Helotiales_sp_SH198114.07FU_96.22	Unknown function	http://www.ncbi.nlm.nih.gov/nuccore/KC965775
OTU25647481197832	s_Helotiales_sp_SH201612.07FU_97.32_PEM_100	Putative ectomycorrhizal fungi	https://plutof.ut.ee/#/datacite/10.15156/BIO/SH201612.07FU
OTU25875767771981	s_Collophora_sp_SH199120.07FU_99.66	Saprotrophs	https://plutof.ut.ee/#/datacite/10.15156/BIO/SH199120.07FU	Damm U, Fourie PH, Crous PW. 2010. Coniochaeta (Lecythophora), Collophora gen. nov. and Phaeomoniella species associated with wood necroses of Prunus trees. Persoonia : Molecular Phylogeny and Evolution of Fungi. 24:60–80, doi:10.3767/003158510X500705.
OTU33105824682911	s_Meliniomyces_bicolor_SH214265.07FU_97.57_EM_100	Ectomycorrhizal fungi	Hambleton S, Sigler L. 2005. Meliniomyces, a new anamorph genus for root-associated fungi with phylogenetic affinities to Rhizoscyphus ericae (≡ Hymenoscyphus ericae), Leotiomycetes. Stud Mycol. 53:1–27, doi:10.3114/sim.53.1.1.
OTU38326517122754	s_Cadophora_finlandica_SH214265.07FU_98.3_RAF_100	Root-associated fungi	Santos Utmazian Dos MN, Schweiger P, Sommer P, Gorfer M, Strauss J, Wenzel WW. 2007. Influence of Cadophora finlandica and other microbial treatments on cadmium and zinc uptake in willows grown on polluted soil. Plant Soil Environ. 4:158–166.
OTU38676513547240	s_Helotiales_sp_SH196478.07FU_97.96_RAF_100	Root-associated fungi	http://www.ncbi.nlm.nih.gov/nuccore/HM036627
OTU66688304257295	s_Glarea_sp_SH198390.07FU_98.62	Unknown function	http://www.ncbi.nlm.nih.gov/nuccore/HM239838	https://plutof.ut.ee/#/datacite/10.15156/BIO/SH198390.07FU
OTU75386422321420	s_Tetracladium_sp_SH204309.07FU_99.31_PRAF_100	Putative root-associated fungi	Tedersoo L, Pellet P, Koljalg U, Selosse M-A. 2006. Parallel evolutionary paths to mycoheterotrophy in understorey Ericaceae and Orchidaceae: ecological evidence for mixotrophy in Pyroleae. Oecologia. 151:206–217, doi:10.1007/s00442-006-0581-2.	http://www.ncbi.nlm.nih.gov/nuccore/JN859266
OTU76315586318144	s_Meliniomyces_variabilis_SH181078.07FU_99.31_EM_100	Ectomycorrhizal fungi	Hambleton S, Sigler L. 2005. Meliniomyces, a new anamorph genus for root-associated fungi with phylogenetic affinities to Rhizoscyphus ericae (≡ Hymenoscyphus ericae), Leotiomycetes. Stud Mycol. 53:1–27, doi:10.3114/sim.53.1.1.
OTU82739263776703	s_Tetracladium_sp_WMM_2012b_SH019879.07FU_98.97	Unknown function	http://www.ncbi.nlm.nih.gov/nuccore/JX029126
OTU86392777560291	s_Leohumicola_sp_1_MV_2011_SH201606.07FU_98.63_OMF_100	Other mycorrhizal fungi	http://www.ncbi.nlm.nih.gov/nuccore/JN655657	Hambleton S, Nickerson NL, Seifert KA. 2005. Leohumicola, a new genus of heat-resistant hyphomycetes. Stud Mycol. 53:29–52, doi:10.3114/sim.53.1.29.
OTU86651887520833	s_Leptodontidium_sp_bc_besc_184b_SH186775.07FU_100_RAF_100	Root-associated fungi	http://www.ncbi.nlm.nih.gov/nuccore/KF428235	Jumpponen A, Trappe J. 1998. Dark septate endophytes: a review of facultative biotrophic root-colonizing fungi. 140:293–310.
OTU87049534837144	s_Tetracladium_sp_99.31_PRAF_100	Putative root-associated fungi	Tedersoo L, Pellet P, Koljalg U, Selosse M-A. 2006. Parallel evolutionary paths to mycoheterotrophy in understorey Ericaceae and Orchidaceae: ecological evidence for mixotrophy in Pyroleae. Oecologia. 151:206–217, doi:10.1007/s00442-006-0581-2.	http://www.ncbi.nlm.nih.gov/nuccore/HM044651
OTU70493072302931	s_Monilinia_laxa_SH177344.07FU_98.62_PS_100	Putative saprotrophs	Holst-Jensen A, Kohn L, Jakobsen K, Schumacher T. 1997. Molecular phylogeny and evolution of Monilinia (Sclerotiniaceae) based on coding and noncoding rDNA sequences. Am J Bot. 84:686–701.
OTU604550024190	s_Helotiales_sp_SH198112.07FU_100_UF_100	Unknown function	http://www.ncbi.nlm.nih.gov/nuccore/KC180696
OTU8939535789246	s_Mycoarthris_sp_97.93	Unknown function	http://www.ncbi.nlm.nih.gov/nuccore/HQ432986
OTU16034840777176	s_uncultured_Ascomycota_100	Unknown function	http://www.ncbi.nlm.nih.gov/nuccore/HQ432958
OTU18194855648831	s_uncultured_Helotiales_99.66	Unknown function	http://www.ncbi.nlm.nih.gov/nuccore/LN714007
OTU24392626220956	s_Helotiales_sp_SH183857.07FU_99.66	Unknown function	http://www.ncbi.nlm.nih.gov/nuccore/EU292597
OTU24517780996194	s_uncultured_fungus_SH174317.07FU_100_UF_100	Unknown function	http://www.ncbi.nlm.nih.gov/nuccore/KF617558
OTU25204573649049	s_Helotiales_sp_SH198113.07FU_100_UF_100	Unknown function	http://www.ncbi.nlm.nih.gov/nuccore/FJ553812
OTU27428943112419	s_uncultured_fungus_SH211019.07FU_100_UF_100	Unknown function	https://plutof.ut.ee/#/datacite/10.15156/BIO/SH211019.07FU
OTU32710086160889	s_Helotiales_sp_SH198118.07FU_100_UF_100	Unknown function	http://www.ncbi.nlm.nih.gov/nuccore/JQ666493
OTU41668345131627	s_Ceuthospora_sp_CLX1009_SH194391.07FU_100	Saprotrophs	http://www.ncbi.nlm.nih.gov/nuccore/KF493745
OTU44950657197333	s_Acidea_extrema_SH184446.07FU_100_UF_100	Unkown function	Hujslová M, Kubátová A, Kostovčík M, Blanchette RA, de Beer ZW, Chudíčková M, Kolařík M. 2014. Three new genera of fungi from extremely acidic soils. Mycol Prog. 13:819–831, doi:10.1007/s11557-014-0965-3.	http://www.ncbi.nlm.nih.gov/nuccore/FJ430779
OTU45759691340500	s_Helotiales_sp_SH201668.07FU_97.93	Unknown function	https://plutof.ut.ee/#/datacite/10.15156/BIO/SH201668.07FU
OTU48021290292139	s_Helotiales_sp_SH199123.07FU_100_UF_100	Unknown function	http://www.ncbi.nlm.nih.gov/nuccore/GQ892250
OTU51421953481198	s_Helotiales_sp_SH201681.07FU_100_UF_100	Unknown function	http://www.ncbi.nlm.nih.gov/nuccore/DQ420920
OTU51778562727208	s_uncultured_Helotiales_SH201613.07FU_100_UF_100	Unknown function	http://www.ncbi.nlm.nih.gov/nuccore/KF617428
OTU58370630636081	s_Cadophora_finlandica_SH214265.07FU_100_RAF_100	Root-associated fungi	Santos Utmazian Dos MN, Schweiger P, Sommer P, Gorfer M, Strauss J, Wenzel WW. 2007. Influence of Cadophora finlandica and other microbial treatments on cadmium and zinc uptake in willows grown on polluted soil. Plant Soil Environ. 4:158–166.
OTU69769842023451	s_Helotiales_sp_SH013010.07FU_94.85	Unknown function	http://www.ncbi.nlm.nih.gov/nuccore/HM044632
OTU75566088695268	s_Phialophora_sp_Maitri_SH202693.07FU_99.66	Unknown function	http://www.ncbi.nlm.nih.gov/nuccore/GU004208
OTU78697214747273	s_Collophora_sp_SH201711.07FU_91.13	Putative saprotrophs	https://plutof.ut.ee/#/datacite/10.15156/BIO/SH201711.07FU	Damm U, Fourie PH, Crous PW. 2010. Coniochaeta (Lecythophora), Collophora gen. nov. and Phaeomoniella species associated with wood necroses of Prunus trees. Persoonia : Molecular Phylogeny and Evolution of Fungi. 24:60–80, doi:10.3767/003158510X500705.
OTU88007574135082	s_Helotiales_sp_99.65_UF_93.79	Unknown function	http://www.ncbi.nlm.nih.gov/nuccore/JQ312925
OTU95917628880793	s_uncultured_fungus_SH201607.07FU_100_UF_100	Unknown function	http://www.ncbi.nlm.nih.gov/nuccore/KF617446
OTU97167443672921	s_Cryptosporiopsis_sp_SH018423.07FU_98.28_PRAF_100	Putative root-associated fungi	http://www.ncbi.nlm.nih.gov/nuccore/HM036628
OTU97817838226833	s_Helotiales_sp_SH195218.07FU_99.66	Unknown function	https://plutof.ut.ee/#/datacite/10.15156/BIO/SH195218.07FU
OTU36194721337415	s_Phialocephala_fusca_SH198583.07FU_96.88	Putative saprotrophs	http://www.ncbi.nlm.nih.gov/nuccore/AB671500
OTU88989522678834	s_Phialocephala_fortinii_SH204986.07FU_99.65_RAF_100	Root-associated fungi	Clemmensen KE, Bahr A, Ovaskainen O, Dahlberg A, Ekblad A, Wallander H, Stenlid J, Finlay RD, Wardle DA, Lindahl BD. 2013. Roots and associated fungi drivelong-term carbon sequestrationin boreal forest. Science. 339:1615–1618, doi:10.1126/science.1232728.
OTU8451768427188	s_Thelebolus_ellipsoideus_100_UF_100	Unknown function	de Hoog GS, Göttlich E, Platas G, Genillou O, Leotta G, van Brummelen J. 2005. Evolution, taxonomy and ecology of the genus Thelebolus in Antarctica. Studies in Mycology. 51:33–76.
OTU34274059584593	s_Acidea_extrema_SH184446.07FU_94.56_UF_94.56	Unknown function	Hujslová M, Kubátová A, Kostovčík M, Blanchette RA, de Beer ZW, Chudíčková M, Kolařík M. 2014. Three new genera of fungi from extremely acidic soils. Mycol Prog. 13:819–831, doi:10.1007/s11557-014-0965-3.
OTU37529397576917	s_Geomyces_sp_SH183329.07FU_100_UF_100	Unknown function	http://www.ncbi.nlm.nih.gov/nuccore/JQ692139
OTU51033469234470	s_Cadophora_sp_SH174174.07FU_99.65_UF_100	Unknown function	https://plutof.ut.ee/#/datacite/10.15156/BIO/SH174174.07FU
OTU54352901722459	s_Helotiales_sp_SH198672.07FU_99.66_UF_100	Unknown function	http://www.ncbi.nlm.nih.gov/nuccore/EF635815
OTU55390381004674	s_Pseudogymnoascus_sp_98.29	Putative saprotrophs	Rice AV, Currah RS. 2006. Two new species of Pseudogymnoascus with Geomyces anamorphs and their phylogenetic relationship with Gymnostellatospora. Mycologia. 98:307–318, doi:10.3852/mycologia.98.2.307.
OTU55711245934686	s_Helotiales_sp_SH184441.07FU_100_UF_100	Unknown function	http://www.ncbi.nlm.nih.gov/nuccore/AM260925
OTU66381391461259	s_Helotiales_sp_SH215245.07FU_100	Unknown function	https://plutof.ut.ee/#/datacite/10.15156/BIO/SH215245.07FU
OTU69632341828869	s_ericoid_mycorrhizal_sp_Sm2_SH019745.07FU_100	Other mycorrhizal fungi	http://www.ncbi.nlm.nih.gov/nuccore/AY046398
OTU86341030603421	s_Helotiales_sp_SH206118.07FU_98.96	Root-associated fungi	http://www.ncbi.nlm.nih.gov/nuccore/KF428246
OTU7464796042341	s_uncultured_Orbiliaceae_95.37	Unknown function	http://www.ncbi.nlm.nih.gov/nuccore/JQ026975
OTU24752697146951	s_uncultured_Orbiliaceae_90.74	Unknown function	http://www.ncbi.nlm.nih.gov/nuccore/JQ026975
OTU35560981486193	s_Fungi_sp_SH481808.07FU_86.71	Unknown function	https://plutof.ut.ee/#/datacite/10.15156/BIO/SH481808.07FU
OTU48787718141598	s_uncultured_Arthrobotrys_SH021929.07FU_99.68	Unknown function	http://www.ncbi.nlm.nih.gov/nuccore/HE977535
OTU39286046485980	s_uncultured_Orbiliaceae_83.04_UF_94.63	Unknown function	http://www.ncbi.nlm.nih.gov/nuccore/EF446008
OTU46712456062739	s_Orbiliaceae_sp_SH009224.07FU_88.27_UF_100	Unknown function	http://www.ncbi.nlm.nih.gov/nuccore/KF296869
OTU61488303411597	s_Orbiliales_sp_SH010293.07FU_90.1	Unknown function	http://www.ncbi.nlm.nih.gov/nuccore/HG513112
OTU62517450027075	s_Orbiliomycetes_sp_SH027747.07FU_98.89_UF_82.55	Unknown function	http://www.ncbi.nlm.nih.gov/nuccore/FJ197941
OTU80967963424813	s_uncultured_Orbiliaceae_96.33	Unknown function	http://www.ncbi.nlm.nih.gov/nuccore/EF446006
OTU98163322595891	s_Orbiliales_sp_SH010294.07FU_89.11	Unknown function	http://www.ncbi.nlm.nih.gov/nuccore/JX043195
OTU86131416661108	s_uncultured_soil_fungus_SH206961.07FU_94.1	Unknown function	http://www.ncbi.nlm.nih.gov/nuccore/EU479942
OTU2388153315553	s_Desmazierella_sp_OK_2014_SH217464.07FU_100	Saprotrophs	http://www.ncbi.nlm.nih.gov/nuccore/LN589962
OTU20007371997388	s_Pulvinula_sp_SH204543.07FU_94.69	Putative ectomycorrhizal fungi	Tedersoo L, Hansen K, Perry B, Kjoller R. 2006. Molecular and morphological diversity of pezizalean ectomycorrhiza. 170:581–596.
OTU41255740606844	s_Pulvinula_sp_SH204542.07FU_96.87_PEM_100	Putative ectomycorrhizal fungi	Amicucci A, Zambonelli A, Guidi C, Stocchi V. 2001. Morphological and molecular characterisation of Pulvinula constellatio ectomycorrhizae. FEMS Microbiol Lett. 194:121–125.	Tedersoo L, Hansen K, Perry B, Kjoller R. 2006. Molecular and morphological diversity of pezizalean ectomycorrhiza. 170:581–596.
OTU86306334712284	s_Pulvinula_sp_SH204543.07FU_95.3	Putative ectomycorrhizal fungi	http://www.ncbi.nlm.nih.gov/nuccore/KF617886	Tedersoo L, Hansen K, Perry B, Kjoller R. 2006. Molecular and morphological diversity of pezizalean ectomycorrhiza. 170:581–596.
OTU97209619930499	s_Pulvinula_sp_SH204543.07FU_88.16	Putative ectomycorrhizal fungi	Tedersoo L, Hansen K, Perry B, Kjoller R. 2006. Molecular and morphological diversity of pezizalean ectomycorrhiza. 170:581–596.
OTU52203987661203	s_Morchella_eximia_99.49	Unknown function	Du XH, Zhao Q, Yang ZL. 2015. A review on research advances, issues, and perspectives of morels. Mycology. 6:78–85.	Buscot F, Roux J. 1987. Association between living roots and ascocarps of Morchella rotunda. Transactions of the British Mycological Society. 89:249–252.
OTU79605113217534	s_Morchella_deliciosa_100_UF_100	Unknown function	Du XH, Zhao Q, Yang ZL. 2015. A review on research advances, issues, and perspectives of morels. Mycology. 6:78–85.	Buscot F, Roux J. 1987. Association between living roots and ascocarps of Morchella rotunda. Transactions of the British Mycological Society. 89:249–252.
OTU7525268746243	s_Sphaerosporella_sp_SH212012.07FU_100_EM_100	Ectomycorrhizal fungi	http://www.ncbi.nlm.nih.gov/nuccore/HM164581
OTU20508212496019	s_Scutellinia_sp_NEFU36_SH193566.07FU_100	Putative saprotrophs	http://www.ncbi.nlm.nih.gov/nuccore/KJ028787	Tedersoo L, May T, Smith M. 2010. Ectomycorrhizal lifestyle in fungi: global diversity, distribution, and evolution of phylogenetic lineages. 20:217–263.
OTU29849717527009	s_Pyronemataceae_sp_SH206110.07FU_99.67	Unknown function	http://www.ncbi.nlm.nih.gov/nuccore/HM123245
OTU35424164344836	s_Pseudaleuria_quinaultiana_SH215688.07FU_97.04	Putative ectomycorrhizal fungi	Nouhra E, Urcelay C, Longo S, Tedersoo L. 2013. Ectomycorrhizal fungal communities associated to Nothofagus species in Northern Patagonia. Mycorrhiza. 23:487–496, doi:10.1007/s00572-013-0490-2.
OTU44487526228568	s_Wilcoxina_rehmii_SH211927.07FU_100_OMF_100	Other mycorrhizal fungi	Yu TEJ-C, Egger K, Larry Peterson R. 2001. Ectendomycorrhizal associations-characteristics and functions. 11:167–177.
OTU49158974495239	s_Pustularia_sp_SH222142.07FU_100_EM_100	Ectomycorrhizal fungi	Tedersoo L, Smith ME. 2013. Lineages of ectomycorrhizal fungi revisited: Foraging strategies and novel lineages revealed by sequences from belowground. Fungal Biology Reviews. 27:83–99, doi:10.1016/j.fbr.2013.09.001.
OTU53542324194394	s_Humaria_hemisphaerica_99.72_EM_100	Ectomycorrhizal fungi	Tedersoo L, Hansen K, Perry BA, Kjøller R. 2006. Molecular and morphological diversity of pezizalean ectomycorrhiza. New Phytol. 170:581–596, doi:10.1111/j.1469-8137.2006.01678.x.
OTU66409817164485	s_Scutellinia_torrentis_SH215678.07FU_100	Saprotrophs	Shcherbakova YV, Dzhagan VV. 2015. Scutellinia torrentis (Pyronemataceae, Pezizales), a new for Ukraine species from the Carpathian Biosphere Reserve. Український Ботанічний ….	Tedersoo L, May T, Smith M. 2010. Ectomycorrhizal lifestyle in fungi: global diversity, distribution, and evolution of phylogenetic lineages. 20:217–263.
OTU67747706134292	s_Pustularia_sp_SH222144.07FU_98.34_EM_100	Ectomycorrhizal fungi	Tedersoo L, Smith ME. 2013. Lineages of ectomycorrhizal fungi revisited: Foraging strategies and novel lineages revealed by sequences from belowground. Fungal Biology Reviews. 27:83–99, doi:10.1016/j.fbr.2013.09.001.
OTU71255820213988	s_Pezizaceae_sp_C14_SH013207.07FU_100	Unknown function	http://www.ncbi.nlm.nih.gov/nuccore/JN198476
OTU86933059805131	s_Pseudoplectania_nigrella_SH187686.07FU_99.36	Saprotrophs	Paden JW. 1983. Sarcosomataceae (Pezizales, Sarcoscyphineae). Flora Neotropica. 37:1–16.
OTU65270728692735	s_Tuber_pacificum_SH202491.07FU_100	Ectomycorrhizal fungi	http://www.ncbi.nlm.nih.gov/nuccore/JQ711993
OTU9538405494846	s_Pezizomycetes_sp_SH193581.07FU_97.55	Unknown function	http://www.ncbi.nlm.nih.gov/nuccore/EU516958
OTU26270310885134	s_Choiromyces_meandriformis_SH187055.07FU_79.18	Putative ectomycorrhizal fungi	van der Heijden MGA, Martin FM, Selosse M-A, Sanders IR. 2015. Mycorrhizal ecology and evolution: the past, the present, and the future. New Phytol. 205:1406–1423, doi:10.1111/nph.13288.
OTU9824673389151	s_Pyronemataceae_sp_SH483999.07FU_88.69	Unknown function	http://www.ncbi.nlm.nih.gov/nuccore/DQ421286
OTU20931216105512	s_Pezizomycetes_sp_SH462698.07FU_100	Unknown function	http://www.ncbi.nlm.nih.gov/nuccore/JQ758686
OTU28619710763954	s_Rhodotarzetta_rosea_SH472134.07FU_76.32_UF_88.82	Unknown function	https://plutof.ut.ee/#/datacite/10.15156/BIO/SH472134.07FU
OTU38383294390256	s_Rhodotarzetta_rosea_SH472134.07FU_100	Saprotrophs	https://plutof.ut.ee/#/datacite/10.15156/BIO/SH472134.07FU	http://www.mushroomexpert.com/cups.html
OTU47115131526707	s_Ascobolus_sp_WF106_88.99_PEM_94.12	Unknown function	http://www.ncbi.nlm.nih.gov/nuccore/HQ130665
OTU45452008879349	s_Saccharomycetales_sp_100_PMY_100	Putative molds and yeasts	https://plutof.ut.ee/#/datacite/10.15156/BIO/SH196473.07FU
OTU25721895096532	s_Truncatella_sp_SH206665.07FU_100_RAF_100	Root-associated fungi	http://www.ncbi.nlm.nih.gov/nuccore/KF428359
OTU60127726852927	s_Discosia_pseudoartocreas_SH206666.07FU_100	Saprotrophs	Wołczańska A, Kozłowska M, Piątek M, Mułenko W. 2004. Survey of the genus Discosia (anamorphic fungi) in Poland. Polish Botanical Journal. 49:55–62, doi:10.5586/am.2012.026.
OTU87566125129905	s_Phlogicylindrium_sp_SH184104.07FU_98.13	Saprotrophs	Summerbell BA, Groenewald JZ, Carnegie AJ, Summerbell RC, Crous PW. 2006. Eucalyptus microfungi known from culture. 2. Alysidiella, Fusculina and Phlogicylindrium genera nova, with notes on some other poorly known taxa. Fungal Diversity. 23:323–350.
OTU87384526689447	s_Chlonostachys_100_S_100	Saprotrophs	Martijn ten Hoopen G, Rees R, Aisa P, Stirrup T, Krauss U. 2003. Population dynamics of epiphytic mycoparasites of the genera Clonostachys and Fusarium for the biocontrol of black pod (Phytophthora palmivora) and moniliasis (Moniliophthora roreri) on cocoa (Theobroma cacao). Mycol Res. 107:587–596, doi:10.1017/S095375620300772X.
OTU56536511662412	s_Chloridium_sp_SH181589.07FU_96.9	Putative saprotrophs	http://www.cbs.knaw.nl/index.php/studies-in-mycology/374-studies-in-mycology-no-13
OTU99562286745036	s_Chaetosphaeria_sp_SH004876.07FU_97.95	Saprotrophs	Fernández FA, Miller AN, Huhndorf SM, LUTZONI FM, Zoller S. 2006. Systematics of the genus Chaetosphaeria and its allied genera: morphological and phylogenetic diversity in north temperate and neotropical taxa. Mycologia. 98:121–130, doi:10.3852/mycologia.98.1.121.
OTU69511079400862	s_Pochonia_rubescens_SH192579.07FU_100	Saprotrophs	Larriba E, Martín-Nieto J, Lopez-Llorca LV. 2012. Gene cloning, molecular modeling, and phylogenetics of serine protease P32 and serine carboxypeptidase SCP1 from nematophagous fungi Pochonia rubescens and Pochonia chlamydosporia. Can J Bot. 58:815–827.
OTU26248530286628	s_Coniochaeta_sp_SH203402.07FU_100_S_100	Saprotrophs	Damm U, Fourie PH, Crous PW. 2010. Coniochaeta (Lecythophora), Collophora gen. nov. and Phaeomoniella species associated with wood necroses of Prunus trees. Persoonia : Molecular Phylogeny and Evolution of Fungi. 24:60–80, doi:10.3767/003158510X500705.
OTU71989877885753	s_Lecythophora_sp_SH181482.07FU_99.34	Saprotrophs	Damm U, Fourie PH, Crous PW. 2010. Coniochaeta (Lecythophora), Collophora gen. nov. and Phaeomoniella species associated with wood necroses of Prunus trees. Persoonia : Molecular Phylogeny and Evolution of Fungi. 24:60–80, doi:10.3767/003158510X500705.
OTU79903227736051	s_Coniochaeta_nepalica_SH191370.07FU_100	Saprotrophs	Damm U, Fourie PH, Crous PW. 2010. Coniochaeta (Lecythophora), Collophora gen. nov. and Phaeomoniella species associated with wood necroses of Prunus trees. Persoonia : Molecular Phylogeny and Evolution of Fungi. 24:60–80, doi:10.3767/003158510X500705.
OTU14038324708883	s_Beauveria_bassiana_SH212412.07FU_100_S_100	Saprotrophs	Meyling NV, Eilenberg J. 2007. Ecology of the entomopathogenic fungi Beauveria bassiana and Metarhizium anisopliae in temperate agroecosystems: Potential for conservation biological control. Biological Control. 43:145–155, doi:10.1016/j.biocontrol.2007.07.007.
OTU51616207748734	s_Cordyceps_sp_SH212416.07FU_100	Saprotrophs	Rehner S, Buckley E. 2005. A Beauveria phylogeny inferred from nuclear ITS and EF1-alpha sequences: evidence for cryptic diversification and links to Cordyceps teleomorphs. 97:84–98.
OTU69015264472226	s_Lecanicillium_sp_SH204659.07FU_100	Root-associated fungi	http://www.ncbi.nlm.nih.gov/nuccore/KC007329
OTU22855306180632	s_Trichoderma_oblongisporum_100_MY_100	Molds and yeasts	Clemmensen KE, Bahr A, Ovaskainen O, Dahlberg A, Ekblad A, Wallander H, Stenlid J, Finlay RD, Wardle DA, Lindahl BD. 2013. Roots and associated fungi drivelong-term carbon sequestrationin boreal forest. Science. 339:1615–1618, doi:10.1126/science.1232728.	http://www.ncbi.nlm.nih.gov/nuccore/KM110064
OTU23847092948447	s_Hypocrea_crystalligena_SH177695.07FU_99.7_MY_100	Molds and yeasts	Clemmensen KE, Bahr A, Ovaskainen O, Dahlberg A, Ekblad A, Wallander H, Stenlid J, Finlay RD, Wardle DA, Lindahl BD. 2013. Roots and associated fungi drivelong-term carbon sequestrationin boreal forest. Science. 339:1615–1618, doi:10.1126/science.1232728.	http://www.ncbi.nlm.nih.gov/nuccore/DQ344491
OTU44196752005251	s_Trichoderma_viridescens_100_MY_100	Molds and yeasts	Clemmensen KE, Bahr A, Ovaskainen O, Dahlberg A, Ekblad A, Wallander H, Stenlid J, Finlay RD, Wardle DA, Lindahl BD. 2013. Roots and associated fungi drivelong-term carbon sequestrationin boreal forest. Science. 339:1615–1618, doi:10.1126/science.1232728.	http://www.ncbi.nlm.nih.gov/nuccore/KP009338
OTU80313731578904	s_Trichoderma_harzianum_SH190868.07FU_100_MY_100	Molds and yeasts	Clemmensen KE, Bahr A, Ovaskainen O, Dahlberg A, Ekblad A, Wallander H, Stenlid J, Finlay RD, Wardle DA, Lindahl BD. 2013. Roots and associated fungi drivelong-term carbon sequestrationin boreal forest. Science. 339:1615–1618, doi:10.1126/science.1232728.	http://www.ncbi.nlm.nih.gov/nuccore/JF311945
OTU2051032024455	s_Myrothecium_sp_E2_SH175299.07FU_100_S_100	Saprotrophs	Yang S, Jong SC. 1995. Host range determination of Myrothecium verrucaria isolated from leafy spurge. Plant Dis. 69:994–997.
OTU5629101163085	s_Ophiognomonia_clavigignenti_juglandacearum_SH207371.07FU_98.37	Saprotrophs	http://www.ncbi.nlm.nih.gov/nuccore/GU993792
OTU13162176829615	s_Trichothecium_crotocinigenum_SH192538.07FU_100_S_100	Saprotrophs	Schol-Schwarz MB. 1965. Cephalosporium crotocinigenum sp.nov. Transactions of the British Mycological Society. 48:51IN9–53, doi:10.1016/S0007-1536(65)80006-7.
OTU22755000221935	s_Ilyonectria_sp_SH202967.07FU_100_RAF_100	Root-associated fungi	Bonito G, Reynolds H, Robeson MS, Nelson J, Hodkinson BP, Tuskan G, Schadt CW, Vilgalys R. 2014. Plant host and soil origin influence fungal and bacterial assemblages in the roots of woody plants. Molecular Ecology. 23:3356–3370, doi:10.1111/mec.12821.	http://www.ncbi.nlm.nih.gov/nuccore/KF428581
OTU39090224992503	s_Hypocreales_sp_SH019689.07FU_99.04_UF_100	Unknown function	http://www.ncbi.nlm.nih.gov/nuccore/KF296928
OTU50798508542232	s_uncultured_fungus_100	Unknown function	http://www.ncbi.nlm.nih.gov/nuccore/KM493706
OTU93065617772239	s_Pleurothecium_obovoideum_SH478609.07FU_80.39	Unknown function	http://www.ncbi.nlm.nih.gov/nuccore/JF519340
OTU95077023921475	s_Fusarium_sp_SH211101.07FU_97.41	Saprotrophs	Yergeau E, Sommerville DW, Maheux E, Vujanovic V, Hamel C, Whalen JK, St-Arnaud M. 2006. Relationships between Fusarium population structure, soil nutrient status and disease incidence in field-grown asparagus. FEMS Microbiol Ecol. 58:394–403, doi:10.1111/j.1574-6941.2006.00161.x.
OTU2766770122258	s_Apodus_sp_SH193385.07FU_97.31_S_100	Saprotrophs	Kruys Å, Huhndorf SM, Miller AN. 2014. Coprophilous contributions to the phylogeny of Lasiosphaeriaceae and allied taxa within Sordariales (Ascomycota, Fungi). Fungal Diversity. 70:101–113, doi:10.1007/s13225-014-0296-3.
OTU4580863998603	s_Lasiosphaeris_hispida_SH203438.07FU_90.2_PS_100	Putative saprotrophs	Miller AN, Huhndorf SM. 2004. A natural classification of Lasiosphaeria based on nuclear LSU rDNA sequences. Mycol Res. 108:26–34, doi:10.1017/S0953756203008864.
OTU7314457435380	s_Podospora_fibrinocaudata_SH215229.07FU_100	Saprotrophs	Kruys Å, Huhndorf SM, Miller AN. 2014. Coprophilous contributions to the phylogeny of Lasiosphaeriaceae and allied taxa within Sordariales (Ascomycota, Fungi). Fungal Diversity. 70:101–113, doi:10.1007/s13225-014-0296-3.
OTU16357221009840	s_Podospora_sp_SH202179.07FU_97.31	Saprotrophs	Kruys Å, Huhndorf SM, Miller AN. 2014. Coprophilous contributions to the phylogeny of Lasiosphaeriaceae and allied taxa within Sordariales (Ascomycota, Fungi). Fungal Diversity. 70:101–113, doi:10.1007/s13225-014-0296-3.
OTU30294232724816	s_Phialophora_cyclaminis_99.32_RAF_100	Saprotrophs	Kruys Å, Huhndorf SM, Miller AN. 2014. Coprophilous contributions to the phylogeny of Lasiosphaeriaceae and allied taxa within Sordariales (Ascomycota, Fungi). Fungal Diversity. 70:101–113, doi:10.1007/s13225-014-0296-3.
OTU38539062594525	s_Podospora_tetraspora_SH201181.07FU_94.58	Putative saprotrophs	Kruys Å, Huhndorf SM, Miller AN. 2014. Coprophilous contributions to the phylogeny of Lasiosphaeriaceae and allied taxa within Sordariales (Ascomycota, Fungi). Fungal Diversity. 70:101–113, doi:10.1007/s13225-014-0296-3.
OTU66510205568940	s_Podospora_sp_SH018032.07FU_98.65_S_100	Saprotrophs	Kruys Å, Huhndorf SM, Miller AN. 2014. Coprophilous contributions to the phylogeny of Lasiosphaeriaceae and allied taxa within Sordariales (Ascomycota, Fungi). Fungal Diversity. 70:101–113, doi:10.1007/s13225-014-0296-3.
OTU68595301995361	s_Apodospora_peruviana_SH031847.07FU_98.34	Saprotrophs	Kruys Å, Huhndorf SM, Miller AN. 2014. Coprophilous contributions to the phylogeny of Lasiosphaeriaceae and allied taxa within Sordariales (Ascomycota, Fungi). Fungal Diversity. 70:101–113, doi:10.1007/s13225-014-0296-3.
OTU74379722272038	s_Lasiosphaeris_sp_4_ANM_2011_SH182064.07FU_91.36	Putative saprotrophs	Miller AN, Huhndorf SM. 2004. A natural classification of Lasiosphaeria based on nuclear LSU rDNA sequences. Mycol Res. 108:26–34, doi:10.1017/S0953756203008864.
OTU88215175804457	s_Lasiosphaeris_hispida_SH203437.07FU_97.29	Saprotrophs	Hiscox J, Savoury M, Johnston SR, Parfitt D, Müller CT, Rogers HJ, Boddy L. 2015. Location, location, location: priority effects in wood decay communities may vary between sites. Environ Microbiol. n/a–n/a, doi:10.1111/1462-2920.13141.
OTU2368682993812	s_Gibberella_avenacea_100_S_100	Saprotrophs	Velmala SM, Rajala T, Smolander A, Petäistö RL, Lilja A, Pennanen T. 2014. Infection with foliar pathogenic fungi does not alter the receptivity of Norway spruce seedlings to ectomycorrhizal fungi. Plant Soil. 385:329–342, doi:10.1007/s11104-014-2238-y.	http://www.ncbi.nlm.nih.gov/nuccore/KM527098
OTU32897719070407	s_Fusarium_sporotrichioides_100	Saprotrophs	Yergeau E, Sommerville DW, Maheux E, Vujanovic V, Hamel C, Whalen JK, St-Arnaud M. 2006. Relationships between Fusarium population structure, soil nutrient status and disease incidence in field-grown asparagus. FEMS Microbiol Ecol. 58:394–403, doi:10.1111/j.1574-6941.2006.00161.x.
OTU67523251502040	s_Cosmospora_viridescens_100	Saprotrophs	Chapela I. 1988. The fate of early fungal colonizers in beech branches decomposing on the forest floor. FEMS Microbiol Lett. 53:273–283, doi:10.1016/0378-1097(88)90484-3.
OTU78181195559925	s_Neonectria_westlandica_SH198278.07FU_96.3	Saprotrophs	Chaverri P, Salgado C, Hirooka Y, Rossman AY, Samuels GJ. 2011. Delimitation of Neonectria and Cylindrocarpon (Nectriaceae, Hypocreales, Ascomycota) and related genera with Cylindrocarpon-like anamorphs. Stud Mycol. 68:57–78, doi:10.3114/sim.2011.68.03.
OTU87915361856986	s_Hirsutella_minnesotensis_SH180906.07FU_100	Saprotrophs	Chen S, Liu XZ, Chen FJ. 2000. Hirsutella minnesotensis sp. nov., a New Pathogen of the Soybean Cyst Nematode. Mycologia. 92:819, doi:10.2307/3761576.
OTU81631434440013	s_Lectera_colletotrichoides_100	Saprotrophs	Cannon PF, Buddie AG, Bridge PD, de Neergaard E. 2012. Lectera, a new genus of the Plectosphaerellaceaefor the legume pathogen Volutella colletotrichoides. MycoKeys.
OTU46649975232447	s_Gelasinospora_tetrasperma_SH191316.07FU_100_S_100	Saprotrophs	Clemmensen KE, Bahr A, Ovaskainen O, Dahlberg A, Ekblad A, Wallander H, Stenlid J, Finlay RD, Wardle DA, Lindahl BD. 2013. Roots and associated fungi drivelong-term carbon sequestrationin boreal forest. Science. 339:1615–1618, doi:10.1126/science.1232728.
OTU11365666809811	s_Stilbella_sp_SH205441.07FU_100_S_100	Saprotrophs	Shrestha P, Szaro TM, Bruns TD, Taylor JW. 2011. Systematic search for cultivatable fungi that best deconstruct cell walls of Miscanthus and sugarcane in the field. Appl Environ Microb. 77:5490–5504, doi:10.1128/AEM.02996-10.
OTU20678541914042	s_Sordariomycetes_sp_SH216711.07FU_99.66_UF_100	Unknown function	http://www.ncbi.nlm.nih.gov/nuccore/HM122853
OTU21114681567839	s_uncultured_fungus_SH031939.07FU_84.47_UF_100	Unknown function	http://www.ncbi.nlm.nih.gov/nuccore/EU292361
OTU25998817319424	s_Volutella_sp_SH474556.07FU_100_S_100	Saprotrophs	Kodsueb R, McKenzie E, Lumyong S, Hyde K. 2008. Fungal succession on woody litter of Magnolia liliifera (Magnoliaceae). Fungal Diversity. 30:55–72.
OTU42330411510813	s_Sordariales_sp_SH210941.07FU_95.64	Unknown function	http://www.ncbi.nlm.nih.gov/nuccore/HM030606
OTU42640315528819	s_Polyscytalum_fecundissimum_SH184101.07FU_98.29	Saprotrophs	Tokumasu S, Aoki T, Oberwinkler F. 1994. Fungal succession on pine needles in Germany. Mycoscience. 35:29–37, doi:10.1007/BF02268525.
OTU55723041100786	s_uncultured_fungus_SH181573.07FU_99.3	Unknown function	http://www.ncbi.nlm.nih.gov/nuccore/AM260811
OTU56981678501360	s_Hypocreales_sp_SH205444.07FU_100_UF_100	Unknown function	http://www.ncbi.nlm.nih.gov/nuccore/KF617636
OTU60697016783932	s_uncultured_Lecythophora_SH191373.07FU_91.45	Unknown function	http://www.ncbi.nlm.nih.gov/nuccore/JF519340
OTU71825862597144	s_Hypocreales_sp_SH019461.07FU_90.68_UF_87.78	Unknown function	http://www.ncbi.nlm.nih.gov/nuccore/KC965693
OTU73144287650349	s_Hypocreales_sp_SH024374.07FU_99.01_UF_100	Unknown function	http://www.ncbi.nlm.nih.gov/nuccore/AJ875393
OTU90746724086747	s_Cylindrotrichum_sp_98.63_UF_100	Unkown function	http://www.ncbi.nlm.nih.gov/nuccore/JQ313058
OTU91179738518680	s_Sordariomycetes_sp_SH212814.07FU_99.68_UF_100	Unknown function	http://www.ncbi.nlm.nih.gov/nuccore/GU083131
OTU41177519584982	s_Valsa_sordida_100_S_100	Saprotrophs	http://www.cabdirect.org/abstracts/20000609981.html;jsessionid=A530AAB3D0115BDA6A1F4350BEF8A04C
OTU25476569661544	s_Xylariaceae_sp_SH212983.07FU_100	Unknown function	http://www.ncbi.nlm.nih.gov/nuccore/KF617773
OTU97261236922817	s_Xylariaceae_sp_SH021189.07FU_96.98_UF_100	Unknown function	http://www.ncbi.nlm.nih.gov/nuccore/JQ760210
OTU32953279400123	s_Cephalotheca_sp_SH026241.07FU_99.67	Unknown function	http://www.ncbi.nlm.nih.gov/nuccore/GU174378	https://plutof.ut.ee/#/datacite/10.15156/BIO/SH026241.07FU
OTU41295330262365	s_Tirispora_sp_94.08	Unknown function	http://www.ncbi.nlm.nih.gov/nuccore/HQ433116
OTU73220009241114	s_Hypocreales_sp_SH014661.07FU_99.7_UF_100	Unknown function	http://www.ncbi.nlm.nih.gov/nuccore/HQ022030
OTU80446819300963	s_Sordariales_sp_SH025105.07FU_93.31	Unknown function	http://www.ncbi.nlm.nih.gov/nuccore/KF297213
OTU85124383100966	s_Tirispora_sp_94.51	Unknown function	Jones E, Vrijmoed L, Read SJ. 1994. Tirispora, a new ascomycetous genus in the Halosphaeriales. Can J Bot.
OTU93757606467910	s_Sordariales_sp_SH025105.07FU_91.97	Unknown function	http://www.ncbi.nlm.nih.gov/nuccore/KF297213
OTU81117098627153	s_Saitoella_complicata_SH220498.07FU_100	Molds and yeasts	Liu Y, Leigh JW, Brinkmann H, Cushion MT, Rodriguez-Ezpeleta N, Philippe H, Lang BF. 2008. Phylogenomic Analyses Support the Monophyly of Taphrinomycotina, including Schizosaccharomyces Fission Yeasts. Mol Biol Evol. 26:27–34, doi:10.1093/molbev/msn221.
OTU5957658605318	s_uncultured_fungus_SH008973.07FU_98.01_PRAF_100	Putative root-associated fungi	http://www.ncbi.nlm.nih.gov/nuccore/HQ445269
OTU15725703218706	s_uncultured_fungus_SH031348.07FU_98.61	Unknown function	http://www.ncbi.nlm.nih.gov/nuccore/GQ851891
OTU37846719371287	s_uncultured_fungus_SH203524.07FU_98.3	Unknown function	http://www.ncbi.nlm.nih.gov/nuccore/KF617626
OTU44582068304016	s_uncultured_fungus_SH206068.07FU_99.32	Unknown function	http://www.ncbi.nlm.nih.gov/nuccore/KC965837
OTU49124437722159	s_Ascomycota_sp_UNEX_FECRGA_2012E425_100	Unknown function	http://www.ncbi.nlm.nih.gov/nuccore/KP698358
OTU67171695150727	s_uncultured_fungus_99	Unknown function	http://www.ncbi.nlm.nih.gov/nuccore/HQ432969
OTU68637714762473	s_uncultured_fungus_SH459576.07FU_94.31	Unknown function	http://www.ncbi.nlm.nih.gov/nuccore/KC965593
OTU83314079813355	s_Ascomycota_sp_SH203190.07FU_83.55_UF_100	Unknown function	http://www.ncbi.nlm.nih.gov/nuccore/HQ607896
OTU25268610797342	s_Coprinopsis_episcopalis_SH030842.07FU_97.25_S_100	Saprotrophs	Keirle MR, Hemmes DE, Desjardin DE. 2004. Agaricales of the Hawaiian Islands. 8. Agaricaceae: Coprinus and Podaxis; Psathyrellaceae: Coprinopsis, Coprinellus and Parasola. Fungal Diversity. 15:33–124.
OTU592856730393	s_Piloderma_sp_SH197924.07FU_100_EM_100	Ectomycorrhizal fungi	https://plutof.ut.ee/#/datacite/10.15156/BIO/SH197924.07FU	Clemmensen KE, Bahr A, Ovaskainen O, Dahlberg A, Ekblad A, Wallander H, Stenlid J, Finlay RD, Wardle DA, Lindahl BD. 2013. Roots and associated fungi drivelong-term carbon sequestrationin boreal forest. Science. 339:1615–1618, doi:10.1126/science.1232728.
OTU39475938628590	s_Atheliales_sp_SH203893.07FU_100_EM_100	Ectomycorrhizal fungi	https://plutof.ut.ee/#/datacite/10.15156/BIO/SH203893.07FU
OTU40165649409086	s_Amphinema_byssoides_SH197943.07FU_EM_100	Ectomycorrhizal fungi	https://plutof.ut.ee/#/datacite/10.15156/BIO/SH197943.07FU	Clemmensen KE, Bahr A, Ovaskainen O, Dahlberg A, Ekblad A, Wallander H, Stenlid J, Finlay RD, Wardle DA, Lindahl BD. 2013. Roots and associated fungi drivelong-term carbon sequestrationin boreal forest. Science. 339:1615–1618, doi:10.1126/science.1232728.
OTU66030483428485	s_Piloderma_sp_SH203892.07FU_100_EM_100	Ectomycorrhizal fungi	https://plutof.ut.ee/#/datacite/10.15156/BIO/SH203892.07FU	Clemmensen KE, Bahr A, Ovaskainen O, Dahlberg A, Ekblad A, Wallander H, Stenlid J, Finlay RD, Wardle DA, Lindahl BD. 2013. Roots and associated fungi drivelong-term carbon sequestrationin boreal forest. Science. 339:1615–1618, doi:10.1126/science.1232728.
OTU70739923632873	s_Piloderma_olivaceum_SH196707.07FU_99.42_EM_100	Ectomycorrhizal fungi	Clemmensen KE, Bahr A, Ovaskainen O, Dahlberg A, Ekblad A, Wallander H, Stenlid J, Finlay RD, Wardle DA, Lindahl BD. 2013. Roots and associated fungi drivelong-term carbon sequestrationin boreal forest. Science. 339:1615–1618, doi:10.1126/science.1232728.	Tedersoo L, May T, Smith M. 2010. Ectomycorrhizal lifestyle in fungi: global diversity, distribution, and evolution of phylogenetic lineages. 20:217–263.
OTU81285517568203	s_Piloderma_sphaerosporum_SH196824.07FU_EM_100	Ectomycorrhizal fungi	Clemmensen KE, Bahr A, Ovaskainen O, Dahlberg A, Ekblad A, Wallander H, Stenlid J, Finlay RD, Wardle DA, Lindahl BD. 2013. Roots and associated fungi drivelong-term carbon sequestrationin boreal forest. Science. 339:1615–1618, doi:10.1126/science.1232728.	https://plutof.ut.ee/#/datacite/10.15156/BIO/SH196824.07FU
OTU43715397645954	s_Chalciporus_piperatus_SH176283.07FU_100	Unknown function	Tedersoo L, May T, Smith M. 2010. Ectomycorrhizal lifestyle in fungi: global diversity, distribution, and evolution of phylogenetic lineages. 20:217–263.
OTU4957898256810	s_Ceratobasidium_sp_AG_I_SH186397.07FU_95.64	Putative saprotrophs	Kotiranta H, Saarenoksa R. 2005. Ceratobasidium and Oliveonia (Basidiomycota, Aphyllophorales) in Finland. Annales Botanici Fennici. doi:10.2307/23727373.
OTU34707063100440	s_Ceratobasidiaceae_sp_SH015371.07FU_94.86	Putative saprotrophs	Kotiranta H, Saarenoksa R. 2005. Ceratobasidium and Oliveonia (Basidiomycota, Aphyllophorales) in Finland. Annales Botanici Fennici. doi:10.2307/23727373.
OTU38804531161645	s_Ceratobasidium_sp_SH187923.07FU_94.88	Putative saprotrophs	Kotiranta H, Saarenoksa R. 2005. Ceratobasidium and Oliveonia (Basidiomycota, Aphyllophorales) in Finland. Annales Botanici Fennici. doi:10.2307/23727373.
OTU39544960470971	s_Thanatephorus_cucumeris_SH218647.07FU_99.2_S_100	Saprotrophs	Taylor D, McCormick M. 2008. Internal transcribed spacer primers and sequences for improved characterization of basidiomycetous orchid mycorrhizas. 177:1020–1033, doi:10.1111/j.1469-8137.2007.02320.x.
OTU49056007692302	s_Ceratobasidium_sp_SH008933.07FU_94.61	Putative saprotrophs	Kotiranta H, Saarenoksa R. 2005. Ceratobasidium and Oliveonia (Basidiomycota, Aphyllophorales) in Finland. Annales Botanici Fennici. doi:10.2307/23727373.
OTU55137788561357	s_Ceratobasidium_sp_CJL_2014_100	Saprotrophs	Kotiranta H, Saarenoksa R. 2005. Ceratobasidium and Oliveonia (Basidiomycota, Aphyllophorales) in Finland. Annales Botanici Fennici. doi:10.2307/23727373.
OTU60787249586265	s_Ceratobasidium_sp_SH008017.07FU_99.2	Saprotrophs	Kotiranta H, Saarenoksa R. 2005. Ceratobasidium and Oliveonia (Basidiomycota, Aphyllophorales) in Finland. Annales Botanici Fennici. doi:10.2307/23727373.
OTU63609114538039	s_Ceratobasidium_sp_AG_C_SH186422.07FU_98.37	Saprotrophs	Kotiranta H, Saarenoksa R. 2005. Ceratobasidium and Oliveonia (Basidiomycota, Aphyllophorales) in Finland. Annales Botanici Fennici. doi:10.2307/23727373.
OTU63698083339726	s_Thanatephorus_fusisporus_SH008001.07FU_96.77_S_100	Saprotrophs	Olsson J, Jonsson BG, Hjältén J, Ericson L. 2011. Addition of coarse woody debris – The early fungal succession on Picea abies logs in managed forests and reserves. Biological Conservation. 144:1100–1110, doi:10.1016/j.biocon.2010.12.029.
OTU8750832724706	s_Clavariaceae_sp_SH196070.07FU_94.58_PS_94.4	Putative saprotrophs	https://plutof.ut.ee/#/datacite/10.15156/BIO/SH196070.07FU	Clemmensen KE, Bahr A, Ovaskainen O, Dahlberg A, Ekblad A, Wallander H, Stenlid J, Finlay RD, Wardle DA, Lindahl BD. 2013. Roots and associated fungi drivelong-term carbon sequestrationin boreal forest. Science. 339:1615–1618, doi:10.1126/science.1232728.
OTU9753797591361	s_Clavariaceae_sp_SH196070.07FU_95.15_PS_100	Putative saprotrophs	https://plutof.ut.ee/#/datacite/10.15156/BIO/SH196070.07FU	Clemmensen KE, Bahr A, Ovaskainen O, Dahlberg A, Ekblad A, Wallander H, Stenlid J, Finlay RD, Wardle DA, Lindahl BD. 2013. Roots and associated fungi drivelong-term carbon sequestrationin boreal forest. Science. 339:1615–1618, doi:10.1126/science.1232728.
OTU15726976879075	s_Agaricales_sp_SH198607.07FU_92.54_UF_100	Unknown function	https://plutof.ut.ee/#/datacite/10.15156/BIO/SH198607.07FU
OTU22227396576892	s_Clavariaceae_sp_SH185111.07FU_92.54_S_100	Saprotroph	https://plutof.ut.ee/#/datacite/10.15156/BIO/SH185111.07FU	Clemmensen KE, Bahr A, Ovaskainen O, Dahlberg A, Ekblad A, Wallander H, Stenlid J, Finlay RD, Wardle DA, Lindahl BD. 2013. Roots and associated fungi drivelong-term carbon sequestrationin boreal forest. Science. 339:1615–1618, doi:10.1126/science.1232728.
OTU25686072789986	s_Clavariaceae_sp_SH196068.07FU_99.45_PS_100	Putative saprotrophs	https://plutof.ut.ee/#/datacite/10.15156/BIO/SH196068.07FU	Clemmensen KE, Bahr A, Ovaskainen O, Dahlberg A, Ekblad A, Wallander H, Stenlid J, Finlay RD, Wardle DA, Lindahl BD. 2013. Roots and associated fungi drivelong-term carbon sequestrationin boreal forest. Science. 339:1615–1618, doi:10.1126/science.1232728.
OTU30650131078632	s_Clavulinopsis_laeticolor_SH015591.07FU_99.72	Putative saprotrophs	http://www.mushroomexpert.com/clavulinopsis_laeticolor.html	Clemmensen KE, Bahr A, Ovaskainen O, Dahlberg A, Ekblad A, Wallander H, Stenlid J, Finlay RD, Wardle DA, Lindahl BD. 2013. Roots and associated fungi drivelong-term carbon sequestrationin boreal forest. Science. 339:1615–1618, doi:10.1126/science.1232728.
OTU31140888201034	s_Clavariaceae_sp_SH014385.07FU_94.15_PS_100	Putative saprotrophs	https://plutof.ut.ee/#/datacite/10.15156/BIO/SH014385.07FU	Clemmensen KE, Bahr A, Ovaskainen O, Dahlberg A, Ekblad A, Wallander H, Stenlid J, Finlay RD, Wardle DA, Lindahl BD. 2013. Roots and associated fungi drivelong-term carbon sequestrationin boreal forest. Science. 339:1615–1618, doi:10.1126/science.1232728.
OTU31720620002827	s_Clavariaceae_sp_SH014394.07FU_99.14_PS_91.35	Putative saprotrophs	https://plutof.ut.ee/#/datacite/10.15156/BIO/SH014394.07FU	Clemmensen KE, Bahr A, Ovaskainen O, Dahlberg A, Ekblad A, Wallander H, Stenlid J, Finlay RD, Wardle DA, Lindahl BD. 2013. Roots and associated fungi drivelong-term carbon sequestrationin boreal forest. Science. 339:1615–1618, doi:10.1126/science.1232728.
OTU41765391653577	s_Clavaria_sp_SH197588.07FU_95.44_S_100	Saprotroph	https://plutof.ut.ee/#/datacite/10.15156/BIO/SH197588.07FU	Clemmensen KE, Bahr A, Ovaskainen O, Dahlberg A, Ekblad A, Wallander H, Stenlid J, Finlay RD, Wardle DA, Lindahl BD. 2013. Roots and associated fungi drivelong-term carbon sequestrationin boreal forest. Science. 339:1615–1618, doi:10.1126/science.1232728.
OTU44844669941622	s_Clavaria_acuta_87	Unknown function	http://www.ncbi.nlm.nih.gov/nuccore/KC759442
OTU56709014718927	s_Clavariaceae_sp_SH014390.07FU_97.2_PS_93.52	Putative saprotrophs	https://plutof.ut.ee/#/datacite/10.15156/BIO/SH014390.07FU	Clemmensen KE, Bahr A, Ovaskainen O, Dahlberg A, Ekblad A, Wallander H, Stenlid J, Finlay RD, Wardle DA, Lindahl BD. 2013. Roots and associated fungi drivelong-term carbon sequestrationin boreal forest. Science. 339:1615–1618, doi:10.1126/science.1232728.
OTU62251678004803	s_Clavaria_sp_SH197588.07FU_100_S_100	Saprotroph	https://plutof.ut.ee/#/datacite/10.15156/BIO/SH197588.07FU	Clemmensen KE, Bahr A, Ovaskainen O, Dahlberg A, Ekblad A, Wallander H, Stenlid J, Finlay RD, Wardle DA, Lindahl BD. 2013. Roots and associated fungi drivelong-term carbon sequestrationin boreal forest. Science. 339:1615–1618, doi:10.1126/science.1232728.
OTU67215669977202	s_Clavariaceae_sp_SH196070.07FU_94.51_PS_94.32	Putative saprotrophs	https://plutof.ut.ee/#/datacite/10.15156/BIO/SH196070.07FU	Clemmensen KE, Bahr A, Ovaskainen O, Dahlberg A, Ekblad A, Wallander H, Stenlid J, Finlay RD, Wardle DA, Lindahl BD. 2013. Roots and associated fungi drivelong-term carbon sequestrationin boreal forest. Science. 339:1615–1618, doi:10.1126/science.1232728.
OTU77949854864662	s_Clavaria_sp_SH007209.07FU_97.21	Putative saprotrophs	https://plutof.ut.ee/#/datacite/10.15156/BIO/SH007209.07FU	Clemmensen KE, Bahr A, Ovaskainen O, Dahlberg A, Ekblad A, Wallander H, Stenlid J, Finlay RD, Wardle DA, Lindahl BD. 2013. Roots and associated fungi drivelong-term carbon sequestrationin boreal forest. Science. 339:1615–1618, doi:10.1126/science.1232728.
OTU81246363196548	s_Clavulinopsis_helvola_SH197804.07FU_98.4	Saprotroph	http://www.ncbi.nlm.nih.gov/nuccore/JN020997	Clemmensen KE, Bahr A, Ovaskainen O, Dahlberg A, Ekblad A, Wallander H, Stenlid J, Finlay RD, Wardle DA, Lindahl BD. 2013. Roots and associated fungi drivelong-term carbon sequestrationin boreal forest. Science. 339:1615–1618, doi:10.1126/science.1232728.
OTU84464376128958	s_uncultured_Agaricales_95.74_PS_100	Putative saprotrophs	Clemmensen KE, Bahr A, Ovaskainen O, Dahlberg A, Ekblad A, Wallander H, Stenlid J, Finlay RD, Wardle DA, Lindahl BD. 2013. Roots and associated fungi drivelong-term carbon sequestrationin boreal forest. Science. 339:1615–1618, doi:10.1126/science.1232728.
OTU95645780588617	s_Clavariaceae_sp_SH196066.07FU_91.55	Putative saprotrophs	https://plutof.ut.ee/#/datacite/10.15156/BIO/SH196066.07FU	Clemmensen KE, Bahr A, Ovaskainen O, Dahlberg A, Ekblad A, Wallander H, Stenlid J, Finlay RD, Wardle DA, Lindahl BD. 2013. Roots and associated fungi drivelong-term carbon sequestrationin boreal forest. Science. 339:1615–1618, doi:10.1126/science.1232728.
OTU6235628926322	s_Coniophora_olivacea_SH186007.07FU_99.71	Saprotrophs	Filippova NV, Zmitrovich IV. 2013. Wood decay community of raised bogs in West Siberia. Environmental Dynamics and Global Climate Change. 4:7.
OTU84777338945185	s_Coniophora_arida_SH186006.07FU_99.71	Saprotrophs	Filippova NV, Zmitrovich IV. 2013. Wood decay community of raised bogs in West Siberia. Environmental Dynamics and Global Climate Change. 4:7.
OTU32987336626721	s_Lyomyces_sp_4_MPM_2012_SH185881.07FU_99.4	Saprotrophs	http://www.ncbi.nlm.nih.gov/nuccore/JX857748
OTU4912876910007	s_Cortinarius_sp_SH188563.07FU_100	Ectomycorrhizal fungi	Clemmensen KE, Bahr A, Ovaskainen O, Dahlberg A, Ekblad A, Wallander H, Stenlid J, Finlay RD, Wardle DA, Lindahl BD. 2013. Roots and associated fungi drivelong-term carbon sequestrationin boreal forest. Science. 339:1615–1618, doi:10.1126/science.1232728.
OTU7997082568475	s_uncultured_Cortinarius_SH197307.07FU_100	Ectomycorrhizal fungi	Clemmensen KE, Bahr A, Ovaskainen O, Dahlberg A, Ekblad A, Wallander H, Stenlid J, Finlay RD, Wardle DA, Lindahl BD. 2013. Roots and associated fungi drivelong-term carbon sequestrationin boreal forest. Science. 339:1615–1618, doi:10.1126/science.1232728.
OTU14643230929326	s_Cortinarius_sp_SH198244.07FU_99.14	Ectomycorrhizal fungi	Clemmensen KE, Bahr A, Ovaskainen O, Dahlberg A, Ekblad A, Wallander H, Stenlid J, Finlay RD, Wardle DA, Lindahl BD. 2013. Roots and associated fungi drivelong-term carbon sequestrationin boreal forest. Science. 339:1615–1618, doi:10.1126/science.1232728.
OTU22311296671206	s_Cortinarius_sp_SH009322.07FU_99.7	Ectomycorrhizal fungi	Clemmensen KE, Bahr A, Ovaskainen O, Dahlberg A, Ekblad A, Wallander H, Stenlid J, Finlay RD, Wardle DA, Lindahl BD. 2013. Roots and associated fungi drivelong-term carbon sequestrationin boreal forest. Science. 339:1615–1618, doi:10.1126/science.1232728.
OTU23167176558260	s_Cortinarius_infractus_SH222364.07FU_100	Ectomycorrhizal fungi	Clemmensen KE, Bahr A, Ovaskainen O, Dahlberg A, Ekblad A, Wallander H, Stenlid J, Finlay RD, Wardle DA, Lindahl BD. 2013. Roots and associated fungi drivelong-term carbon sequestrationin boreal forest. Science. 339:1615–1618, doi:10.1126/science.1232728.
OTU34866349777126	s_uncultured_Cortinarius_100	Ectomycorrhizal fungi	Clemmensen KE, Bahr A, Ovaskainen O, Dahlberg A, Ekblad A, Wallander H, Stenlid J, Finlay RD, Wardle DA, Lindahl BD. 2013. Roots and associated fungi drivelong-term carbon sequestrationin boreal forest. Science. 339:1615–1618, doi:10.1126/science.1232728.
OTU58367330823500	s_uncultured_ectomycorrhizal_fungus_100_EM_100	Ectomycorrhizal fungi	Clemmensen KE, Bahr A, Ovaskainen O, Dahlberg A, Ekblad A, Wallander H, Stenlid J, Finlay RD, Wardle DA, Lindahl BD. 2013. Roots and associated fungi drivelong-term carbon sequestrationin boreal forest. Science. 339:1615–1618, doi:10.1126/science.1232728.
OTU88579569398483	s_Cortinarius_duristipes_98.51_EM_100	Ectomycorrhizal fungi	Clemmensen KE, Bahr A, Ovaskainen O, Dahlberg A, Ekblad A, Wallander H, Stenlid J, Finlay RD, Wardle DA, Lindahl BD. 2013. Roots and associated fungi drivelong-term carbon sequestrationin boreal forest. Science. 339:1615–1618, doi:10.1126/science.1232728.
OTU99224708199266	s_Cortinariaceae_sp_SH188469.07FU_100_EM_100	Ectomycorrhizal fungi	Clemmensen KE, Bahr A, Ovaskainen O, Dahlberg A, Ekblad A, Wallander H, Stenlid J, Finlay RD, Wardle DA, Lindahl BD. 2013. Roots and associated fungi drivelong-term carbon sequestrationin boreal forest. Science. 339:1615–1618, doi:10.1126/science.1232728.
OTU1366838080043	s_Entoloma_byssisedum_SH185813.07FU_99.42	Ectomycorrhizal fungi	Hibbett DS, Gilbert L-B, Donoghue MJ. 2000. Evolutionary instability of ectomycorrhizal symbioses in basidiomycetes : Abstract : Nature. Nature. 407:506–508, doi:10.1038/35035065.
OTU16660487916514	s_Entoloma_byssisedum_var_byssisedum_SH007588.07FU_97.87	Ectomycorrhizal fungi	Hibbett DS, Gilbert L-B, Donoghue MJ. 2000. Evolutionary instability of ectomycorrhizal symbioses in basidiomycetes : Abstract : Nature. Nature. 407:506–508, doi:10.1038/35035065.
OTU25219233684724	s_Clitopilus_sp_SH190272.07FU_97.08	Saprotrophs	Tedersoo L, May T, Smith M. 2010. Ectomycorrhizal lifestyle in fungi: global diversity, distribution, and evolution of phylogenetic lineages. 20:217–263.	Grangeia C, Heleno SA, Barros L, Martins A, Ferreira ICFR. 2011. Effects of trophism on nutritional and nutraceutical potential of wild edible mushrooms. Food Research International. 44:1029–1035, doi:10.1016/j.foodres.2011.03.006.
OTU16681526737627	s_Postia_stiptica_SH189189.07FU_100	Saprotrophs	Berrin J-G, Navarro D, Couturier M, Olive C, Grisel S, Haon M, Taussac S, Lechat C, Courtecuisse R, Favel A, Coutinho PM, Lesage-Meessen L. 2012. Exploring the natural fungal biodiversity of tropical and temperate forests toward improvement of biomass conversion. Appl Environ Microb. 78:6483.
OTU67761561236380	s_Hygrophoraceae_sp_SH176827.07FU_99.73_RAF_100	Root-associated fungi	Halbwachs H, Dentinger B, Detheridge AP. 2013. Hyphae of waxcap fungi colonise plant roots. Fungal Ecology.
OTU91491860234716	s_Hygrocybe_conica_SH176829.07FU_98.92_RAF_96.48	Putative root-associated fungi	Halbwachs H, Dentinger B, Detheridge AP. 2013. Hyphae of waxcap fungi colonise plant roots. Fungal Ecology.
OTU96236105182423	s_Hygrocybe_colemanniana_SH000585.07FU_93.1	Putative ectomycorrhizal fungi	Hibbett DS, Gilbert L-B, Donoghue MJ. 2000. Evolutionary instability of ectomycorrhizal symbioses in basidiomycetes : Abstract : Nature. Nature. 407:506–508, doi:10.1038/35035065.
OTU32519536414867	s_Inocybe_whitei_SH176303.07FU_99.38	Ectomycorrhizal fungi	Clemmensen KE, Bahr A, Ovaskainen O, Dahlberg A, Ekblad A, Wallander H, Stenlid J, Finlay RD, Wardle DA, Lindahl BD. 2013. Roots and associated fungi drivelong-term carbon sequestrationin boreal forest. Science. 339:1615–1618, doi:10.1126/science.1232728.	Hibbett DS, Gilbert L-B, Donoghue MJ. 2000. Evolutionary instability of ectomycorrhizal symbioses in basidiomycetes : Abstract : Nature. Nature. 407:506–508, doi:10.1038/35035065.
OTU45127302223763	s_Inocybaceae_sp_SH174190.07FU_98.86	Ectomycorrhizal fungi	Clemmensen KE, Bahr A, Ovaskainen O, Dahlberg A, Ekblad A, Wallander H, Stenlid J, Finlay RD, Wardle DA, Lindahl BD. 2013. Roots and associated fungi drivelong-term carbon sequestrationin boreal forest. Science. 339:1615–1618, doi:10.1126/science.1232728.	Hibbett DS, Gilbert L-B, Donoghue MJ. 2000. Evolutionary instability of ectomycorrhizal symbioses in basidiomycetes : Abstract : Nature. Nature. 407:506–508, doi:10.1038/35035065.
OTU46564703171445	s_Inocybe_sp_SH000070.07FU_98.73_EM_100	Ectomycorrhizal fungi	Clemmensen KE, Bahr A, Ovaskainen O, Dahlberg A, Ekblad A, Wallander H, Stenlid J, Finlay RD, Wardle DA, Lindahl BD. 2013. Roots and associated fungi drivelong-term carbon sequestrationin boreal forest. Science. 339:1615–1618, doi:10.1126/science.1232728.	Hibbett DS, Gilbert L-B, Donoghue MJ. 2000. Evolutionary instability of ectomycorrhizal symbioses in basidiomycetes : Abstract : Nature. Nature. 407:506–508, doi:10.1038/35035065.
OTU46942918648906	s_Inocybe_flocculosa_SH178660.07FU_100_EM_100	Ectomycorrhizal fungi	Clemmensen KE, Bahr A, Ovaskainen O, Dahlberg A, Ekblad A, Wallander H, Stenlid J, Finlay RD, Wardle DA, Lindahl BD. 2013. Roots and associated fungi drivelong-term carbon sequestrationin boreal forest. Science. 339:1615–1618, doi:10.1126/science.1232728.	Hibbett DS, Gilbert L-B, Donoghue MJ. 2000. Evolutionary instability of ectomycorrhizal symbioses in basidiomycetes : Abstract : Nature. Nature. 407:506–508, doi:10.1038/35035065.
OTU50230714181798	s_Inocybe_posterula_SH219833.07FU_99.7_EM_100	Ectomycorrhizal fungi	Clemmensen KE, Bahr A, Ovaskainen O, Dahlberg A, Ekblad A, Wallander H, Stenlid J, Finlay RD, Wardle DA, Lindahl BD. 2013. Roots and associated fungi drivelong-term carbon sequestrationin boreal forest. Science. 339:1615–1618, doi:10.1126/science.1232728.	Hibbett DS, Gilbert L-B, Donoghue MJ. 2000. Evolutionary instability of ectomycorrhizal symbioses in basidiomycetes : Abstract : Nature. Nature. 407:506–508, doi:10.1038/35035065.
OTU62595877200413	s_Inocybe_sp_SH219984.07FU_94.72_EM_100	Ectomycorrhizal fungi	Clemmensen KE, Bahr A, Ovaskainen O, Dahlberg A, Ekblad A, Wallander H, Stenlid J, Finlay RD, Wardle DA, Lindahl BD. 2013. Roots and associated fungi drivelong-term carbon sequestrationin boreal forest. Science. 339:1615–1618, doi:10.1126/science.1232728.	Hibbett DS, Gilbert L-B, Donoghue MJ. 2000. Evolutionary instability of ectomycorrhizal symbioses in basidiomycetes : Abstract : Nature. Nature. 407:506–508, doi:10.1038/35035065.
OTU68971483019030	s_Inocybe_dulcamara_SH209552.07FU_95.01	Putative ectomycorrhizal fungi	Clemmensen KE, Bahr A, Ovaskainen O, Dahlberg A, Ekblad A, Wallander H, Stenlid J, Finlay RD, Wardle DA, Lindahl BD. 2013. Roots and associated fungi drivelong-term carbon sequestrationin boreal forest. Science. 339:1615–1618, doi:10.1126/science.1232728.	Hibbett DS, Gilbert L-B, Donoghue MJ. 2000. Evolutionary instability of ectomycorrhizal symbioses in basidiomycetes : Abstract : Nature. Nature. 407:506–508, doi:10.1038/35035065.
OTU91741514159873	s_Inocybe_fuscidula_var_fuscidula_SH001694.07FU_99.7	Ectomycorrhizal fungi	Clemmensen KE, Bahr A, Ovaskainen O, Dahlberg A, Ekblad A, Wallander H, Stenlid J, Finlay RD, Wardle DA, Lindahl BD. 2013. Roots and associated fungi drivelong-term carbon sequestrationin boreal forest. Science. 339:1615–1618, doi:10.1126/science.1232728.	Hibbett DS, Gilbert L-B, Donoghue MJ. 2000. Evolutionary instability of ectomycorrhizal symbioses in basidiomycetes : Abstract : Nature. Nature. 407:506–508, doi:10.1038/35035065.
OTU91987765291159	s_uncultured_Inocybe_99.69_EM_100	Ectomycorrhizal fungi	Clemmensen KE, Bahr A, Ovaskainen O, Dahlberg A, Ekblad A, Wallander H, Stenlid J, Finlay RD, Wardle DA, Lindahl BD. 2013. Roots and associated fungi drivelong-term carbon sequestrationin boreal forest. Science. 339:1615–1618, doi:10.1126/science.1232728.	Hibbett DS, Gilbert L-B, Donoghue MJ. 2000. Evolutionary instability of ectomycorrhizal symbioses in basidiomycetes : Abstract : Nature. Nature. 407:506–508, doi:10.1038/35035065.
OTU98605380468912	s_Inocybe_sp_YM898_98.81	Ectomycorrhizal fungi	Clemmensen KE, Bahr A, Ovaskainen O, Dahlberg A, Ekblad A, Wallander H, Stenlid J, Finlay RD, Wardle DA, Lindahl BD. 2013. Roots and associated fungi drivelong-term carbon sequestrationin boreal forest. Science. 339:1615–1618, doi:10.1126/science.1232728.	Hibbett DS, Gilbert L-B, Donoghue MJ. 2000. Evolutionary instability of ectomycorrhizal symbioses in basidiomycetes : Abstract : Nature. Nature. 407:506–508, doi:10.1038/35035065.
OTU17562553662562	s_uncultured_Mycena_SH223367.07FU_100_PS_100	Putative saprotrophs	Clemmensen KE, Bahr A, Ovaskainen O, Dahlberg A, Ekblad A, Wallander H, Stenlid J, Finlay RD, Wardle DA, Lindahl BD. 2013. Roots and associated fungi drivelong-term carbon sequestrationin boreal forest. Science. 339:1615–1618, doi:10.1126/science.1232728.	Tedersoo L, May T, Smith M. 2010. Ectomycorrhizal lifestyle in fungi: global diversity, distribution, and evolution of phylogenetic lineages. 20:217–263.
OTU35695236833388	s_Mycenaceae_sp_SH467584.07FU_94.71_S_90.91	Unknown function	https://plutof.ut.ee/#/datacite/10.15156/BIO/SH467584.07FU
OTU38227810998782	s_Mycena_sp_SH178370.07FU_94.7_S_100_PS_100	Putative saprotrophs	https://plutof.ut.ee/#/datacite/10.15156/BIO/SH178370.07FU	Tedersoo L, May T, Smith M. 2010. Ectomycorrhizal lifestyle in fungi: global diversity, distribution, and evolution of phylogenetic lineages. 20:217–263.
OTU50568499426498	s_Mycena_filopes_SH216961.07FU_99.18	Saprotrophs	https://plutof.ut.ee/#/datacite/10.15156/BIO/SH216961.07FU	Clemmensen KE, Bahr A, Ovaskainen O, Dahlberg A, Ekblad A, Wallander H, Stenlid J, Finlay RD, Wardle DA, Lindahl BD. 2013. Roots and associated fungi drivelong-term carbon sequestrationin boreal forest. Science. 339:1615–1618, doi:10.1126/science.1232728.
OTU64949850227120	s_Xeromphalina_setulipes_SH011011.07FU_99.44	Saprotrophs	Esteve-Raventós F, Moreno G, Manjón JL, Alvarado P. 2010. Xeromphalina setulipes (hygrophoroid clade, Agaricales), a new Mediterranean species. Mycol Prog. 9:575–583, doi:10.1007/s11557-010-0665-6.	Clemmensen KE, Bahr A, Ovaskainen O, Dahlberg A, Ekblad A, Wallander H, Stenlid J, Finlay RD, Wardle DA, Lindahl BD. 2013. Roots and associated fungi drivelong-term carbon sequestrationin boreal forest. Science. 339:1615–1618, doi:10.1126/science.1232728.
OTU76333893268049	s_Mycena_sp_SH220717.07FU_100_S_100	Saprotrophs	Clemmensen KE, Bahr A, Ovaskainen O, Dahlberg A, Ekblad A, Wallander H, Stenlid J, Finlay RD, Wardle DA, Lindahl BD. 2013. Roots and associated fungi drivelong-term carbon sequestrationin boreal forest. Science. 339:1615–1618, doi:10.1126/science.1232728.
OTU87621787234542	s_Mycena_pura_SH186350.07FU_100	Saprotrophs	Clemmensen KE, Bahr A, Ovaskainen O, Dahlberg A, Ekblad A, Wallander H, Stenlid J, Finlay RD, Wardle DA, Lindahl BD. 2013. Roots and associated fungi drivelong-term carbon sequestrationin boreal forest. Science. 339:1615–1618, doi:10.1126/science.1232728.
OTU98823018212321	s_Mycena_galericulata_SH220721.07FU_99.72_S_100	Saprotrophs	Clemmensen KE, Bahr A, Ovaskainen O, Dahlberg A, Ekblad A, Wallander H, Stenlid J, Finlay RD, Wardle DA, Lindahl BD. 2013. Roots and associated fungi drivelong-term carbon sequestrationin boreal forest. Science. 339:1615–1618, doi:10.1126/science.1232728.
OTU22080615645945	s_Flagelloscypha_minutissima_SH182705.07FU_99.01_S_100	Saprotroph	Piatek M, Cabala J. 2004. Flagelloscypha minutissima [Basidiomycetes], a new for Poland minute cyphellaceous fungus. Acta Societatis Botanicorum Poloniae.
OTU13042308297789	s_Pluteus_satur_SH191725.07FU_96.24	Saprotrophs	Justo A, Vizzini A, Minnis AM, Menolli N Jr., Capelari M, Rodríguez O, Malysheva E, Contu M, Ghignone S, Hibbett DS. 2011. Phylogeny of the Pluteaceae (Agaricales, Basidiomycota): taxonomy and character evolution. Fungal Biology. 115:1–20, doi:10.1016/j.funbio.2010.09.012.
OTU13929474572791	s_Volvopluteus_michiganensis_SH018360.07FU_100	Saprotrophs	Justo A, Vizzini A, Minnis AM, Menolli N Jr., Capelari M, Rodríguez O, Malysheva E, Contu M, Ghignone S, Hibbett DS. 2011. Phylogeny of the Pluteaceae (Agaricales, Basidiomycota): taxonomy and character evolution. Fungal Biology. 115:1–20, doi:10.1016/j.funbio.2010.09.012.
OTU41775047590183	s_Pluteus_satur_SH191725.07FU_99.13	Saprotrophs	Justo A, Vizzini A, Minnis AM, Menolli N Jr., Capelari M, Rodríguez O, Malysheva E, Contu M, Ghignone S, Hibbett DS. 2011. Phylogeny of the Pluteaceae (Agaricales, Basidiomycota): taxonomy and character evolution. Fungal Biology. 115:1–20, doi:10.1016/j.funbio.2010.09.012.
OTU10010297711511	s_Coprinus_subdomesticus_SH219006.07FU_100_S_92.62	Saprotrophs	Hibbett DS, Gilbert L-B, Donoghue MJ. 2000. Evolutionary instability of ectomycorrhizal symbioses in basidiomycetes : Abstract : Nature. Nature. 407:506–508, doi:10.1038/35035065.	http://www.mushroomexpert.com/coprinus_domesticus.html
OTU50268723647720	s_Coprinopsis_jonesii_SH218994.07FU_100	Saprotrophs	Keirle MR, Hemmes DE, Desjardin DE. 2004. Agaricales of the Hawaiian Islands. 8. Agaricaceae: Coprinus and Podaxis; Psathyrellaceae: Coprinopsis, Coprinellus and Parasola. Fungal Diversity. 15:33–124.
OTU54523076457109	s_Coprinopsis_latispora_SH196203.07FU_99.16	Saprotrophs	Keirle MR, Hemmes DE, Desjardin DE. 2004. Agaricales of the Hawaiian Islands. 8. Agaricaceae: Coprinus and Podaxis; Psathyrellaceae: Coprinopsis, Coprinellus and Parasola. Fungal Diversity. 15:33–124.
OTU58421339290286	s_Lacrymaria_lacrymabunda_SH221386.07FU_100	Saprotrophs	Larsson E, Örstadius L. 2008. Fourteen coprophilous species of Psathyrella identified in the Nordic countries using morphology and nuclear rDNA sequence data. Mycol Res. 112:1165–1185, doi:10.1016/j.mycres.2008.04.003.
OTU71111298640152	s_Coprinellus_radians_SH220401.07FU_99.42	Saprotrophs	Keirle MR, Hemmes DE, Desjardin DE. 2004. Agaricales of the Hawaiian Islands. 8. Agaricaceae: Coprinus and Podaxis; Psathyrellaceae: Coprinopsis, Coprinellus and Parasola. Fungal Diversity. 15:33–124.
OTU79590905734925	s_Coprinellus_micaceus_SH220349.07FU_99.71_S_100	Saprotrophs	Keirle MR, Hemmes DE, Desjardin DE. 2004. Agaricales of the Hawaiian Islands. 8. Agaricaceae: Coprinus and Podaxis; Psathyrellaceae: Coprinopsis, Coprinellus and Parasola. Fungal Diversity. 15:33–124.
OTU82669182086644	s_Coprinellus_angulatus_SH194008.07FU_100_S_100	Saprotrophs	Keirle MR, Hemmes DE, Desjardin DE. 2004. Agaricales of the Hawaiian Islands. 8. Agaricaceae: Coprinus and Podaxis; Psathyrellaceae: Coprinopsis, Coprinellus and Parasola. Fungal Diversity. 15:33–124.
OTU5509737397447	s_Russula_sp_SH186224.07FU_95.72_EM_100	Ectomycorrhizal fungi	Clemmensen KE, Bahr A, Ovaskainen O, Dahlberg A, Ekblad A, Wallander H, Stenlid J, Finlay RD, Wardle DA, Lindahl BD. 2013. Roots and associated fungi drivelong-term carbon sequestrationin boreal forest. Science. 339:1615–1618, doi:10.1126/science.1232728.	Tedersoo L, May T, Smith M. 2010. Ectomycorrhizal lifestyle in fungi: global diversity, distribution, and evolution of phylogenetic lineages. 20:217–263.
OTU12069743072512	s_Russula_emetica_100_EM_100	Ectomycorrhizal fungi	Clemmensen KE, Bahr A, Ovaskainen O, Dahlberg A, Ekblad A, Wallander H, Stenlid J, Finlay RD, Wardle DA, Lindahl BD. 2013. Roots and associated fungi drivelong-term carbon sequestrationin boreal forest. Science. 339:1615–1618, doi:10.1126/science.1232728.	Tedersoo L, May T, Smith M. 2010. Ectomycorrhizal lifestyle in fungi: global diversity, distribution, and evolution of phylogenetic lineages. 20:217–263.
OTU26923987381588	s_Lactarius_brunneoviolaceus_98.49_EM_100	Ectomycorrhizal fungi	Clemmensen KE, Bahr A, Ovaskainen O, Dahlberg A, Ekblad A, Wallander H, Stenlid J, Finlay RD, Wardle DA, Lindahl BD. 2013. Roots and associated fungi drivelong-term carbon sequestrationin boreal forest. Science. 339:1615–1618, doi:10.1126/science.1232728.	Tedersoo L, May T, Smith M. 2010. Ectomycorrhizal lifestyle in fungi: global diversity, distribution, and evolution of phylogenetic lineages. 20:217–263.
OTU32130719214981	s_Russulaceae_sp_SH219258.07FU_100	Ectomycorrhizal fungi	Clemmensen KE, Bahr A, Ovaskainen O, Dahlberg A, Ekblad A, Wallander H, Stenlid J, Finlay RD, Wardle DA, Lindahl BD. 2013. Roots and associated fungi drivelong-term carbon sequestrationin boreal forest. Science. 339:1615–1618, doi:10.1126/science.1232728.	Tedersoo L, May T, Smith M. 2010. Ectomycorrhizal lifestyle in fungi: global diversity, distribution, and evolution of phylogenetic lineages. 20:217–263.
OTU42778191124005	s_Russulaceae_sp_SH180254.07FU_99.71	Putative ectomycorrhizal fungi	Clemmensen KE, Bahr A, Ovaskainen O, Dahlberg A, Ekblad A, Wallander H, Stenlid J, Finlay RD, Wardle DA, Lindahl BD. 2013. Roots and associated fungi drivelong-term carbon sequestrationin boreal forest. Science. 339:1615–1618, doi:10.1126/science.1232728.	https://plutof.ut.ee/#/datacite/10.15156/BIO/SH180254.07FU
OTU64923280534013	s_Russula_flaviceps_99.76_EM_100	Ectomycorrhizal fungi	Clemmensen KE, Bahr A, Ovaskainen O, Dahlberg A, Ekblad A, Wallander H, Stenlid J, Finlay RD, Wardle DA, Lindahl BD. 2013. Roots and associated fungi drivelong-term carbon sequestrationin boreal forest. Science. 339:1615–1618, doi:10.1126/science.1232728.	Tedersoo L, May T, Smith M. 2010. Ectomycorrhizal lifestyle in fungi: global diversity, distribution, and evolution of phylogenetic lineages. 20:217–263.
OTU76786128276367	s_Russula_versicolor_SH219856.07FU_99.75_EM_100	Ectomycorrhizal fungi	Clemmensen KE, Bahr A, Ovaskainen O, Dahlberg A, Ekblad A, Wallander H, Stenlid J, Finlay RD, Wardle DA, Lindahl BD. 2013. Roots and associated fungi drivelong-term carbon sequestrationin boreal forest. Science. 339:1615–1618, doi:10.1126/science.1232728.	Tedersoo L, May T, Smith M. 2010. Ectomycorrhizal lifestyle in fungi: global diversity, distribution, and evolution of phylogenetic lineages. 20:217–263.
OTU91306015248229	s_Russula_atrorubens_SH218421.07FU_100_EM_100	Ectomycorrhizal fungi	Clemmensen KE, Bahr A, Ovaskainen O, Dahlberg A, Ekblad A, Wallander H, Stenlid J, Finlay RD, Wardle DA, Lindahl BD. 2013. Roots and associated fungi drivelong-term carbon sequestrationin boreal forest. Science. 339:1615–1618, doi:10.1126/science.1232728.	Tedersoo L, May T, Smith M. 2010. Ectomycorrhizal lifestyle in fungi: global diversity, distribution, and evolution of phylogenetic lineages. 20:217–263.
OTU93430873223232	s_Russula_clavipes_SH176552.07FU_100_EM_100	Ectomycorrhizal fungi	Clemmensen KE, Bahr A, Ovaskainen O, Dahlberg A, Ekblad A, Wallander H, Stenlid J, Finlay RD, Wardle DA, Lindahl BD. 2013. Roots and associated fungi drivelong-term carbon sequestrationin boreal forest. Science. 339:1615–1618, doi:10.1126/science.1232728.	Tedersoo L, May T, Smith M. 2010. Ectomycorrhizal lifestyle in fungi: global diversity, distribution, and evolution of phylogenetic lineages. 20:217–263.
OTU22667524471576	s_Sebacinaceae_sp_SH214500.07FU_99.1_EM_100	Ectomycorrhizal fungi	https://plutof.ut.ee/#/datacite/10.15156/BIO/SH214500.07FU
OTU64508693049454	s_Sebacina_sp_SH214604.07FU_100_EM_100	Ectomycorrhizal fungi	https://plutof.ut.ee/#/datacite/10.15156/BIO/SH214604.07FU
OTU64876066157022	s_uncultured_Sebacinaceae_SH214615.07FU_100_EM_100	Ectomycorrhizal fungi	https://plutof.ut.ee/#/datacite/10.15156/BIO/SH214615.07FU
OTU81535080060337	s_Serendipita_vermifera_98.28_EM_100	Ectomycorrhizal fungi	http://www.ncbi.nlm.nih.gov/nuccore/JQ711842
OTU82603930175688	s_Sebacina_sp_SH197140.07FU_98.28_EM_100	Ectomycorrhizal fungi	https://plutof.ut.ee/#/datacite/10.15156/BIO/SH197140.07FU
OTU49385747309145	s_uncultured_Sebacinales_98.58_PRAF_100	Putative root-associated fungi	http://www.ncbi.nlm.nih.gov/nuccore/HQ180349	https://plutof.ut.ee/#/datacite/10.15156/BIO/SH192972.07FU
OTU64204041947387	s_uncultured_Sebacinaceae_SH197075.07FU_97.25	Putative ectomycorrhizal fungi	https://plutof.ut.ee/#/datacite/10.15156/BIO/SH197075.07FU	Tedersoo L, May T, Smith M. 2010. Ectomycorrhizal lifestyle in fungi: global diversity, distribution, and evolution of phylogenetic lineages. 20:217–263.
OTU66691716731385	s_Sebacinales_Group_B_sp_SH197076.07FU_97.26_PEM_95.12	Unknown function	https://plutof.ut.ee/#/datacite/10.15156/BIO/SH197076.07FU
OTU81327520168781	s_Corticiaceae_sp_BESC103l_SH177063.07FU_93.8_UF_100	Unknown function	https://plutof.ut.ee/#/datacite/10.15156/BIO/SH177063.07FU
OTU389584679355	s_Gymnopilus_sp_SMI310_SH178799.07FU_99.45	Saprotroph	Reverchon F, del Ortega-Larrocea PM, Pérez Moreno J. 2010. Saprophytic fungal communities change in diversity and species composition across a volcanic soil chronosequence at Sierra del Chichinautzin, Mexico. Ann Microbiol. 60:217–226, doi:10.1007/s13213-010-0030-7.
OTU41879741214494	s_Galerina_pseudomycenopsis_SH176908.07FU_100	Saprotroph	Clemmensen KE, Bahr A, Ovaskainen O, Dahlberg A, Ekblad A, Wallander H, Stenlid J, Finlay RD, Wardle DA, Lindahl BD. 2013. Roots and associated fungi drivelong-term carbon sequestrationin boreal forest. Science. 339:1615–1618, doi:10.1126/science.1232728.
OTU62267976530785	s_Pholiota_spumosa_SH219737.07FU_100	Saprotroph	Tornberg K, Baath E, Olsson S. 2003. Fungal growth and effects of different wood decomposing fungi on the indigenous bacterial community of polluted and unpolluted soils. Biol Fertil Soils. 37:190–197, doi:10.1007/s00374-002-0574-1.
OTU71058917668091	s_Hebeloma_sp_SH215998.07FU_99.72_EM_100	Ectomycorrhizal fungi	Clemmensen KE, Bahr A, Ovaskainen O, Dahlberg A, Ekblad A, Wallander H, Stenlid J, Finlay RD, Wardle DA, Lindahl BD. 2013. Roots and associated fungi drivelong-term carbon sequestrationin boreal forest. Science. 339:1615–1618, doi:10.1126/science.1232728.
OTU72037458660277	s_uncultured_Hebeloma_SH218845.07FU_98.06_EM_100	Ectomycorrhizal fungi	Clemmensen KE, Bahr A, Ovaskainen O, Dahlberg A, Ekblad A, Wallander H, Stenlid J, Finlay RD, Wardle DA, Lindahl BD. 2013. Roots and associated fungi drivelong-term carbon sequestrationin boreal forest. Science. 339:1615–1618, doi:10.1126/science.1232728.
OTU11573174897503	s_uncultured_Tomentella_SH177881.07FU_97.8_EM_100	Ectomycorrhizal fungi	Clemmensen KE, Bahr A, Ovaskainen O, Dahlberg A, Ekblad A, Wallander H, Stenlid J, Finlay RD, Wardle DA, Lindahl BD. 2013. Roots and associated fungi drivelong-term carbon sequestrationin boreal forest. Science. 339:1615–1618, doi:10.1126/science.1232728.
OTU20219153568006	s_uncultured_Thelephoraceae_SH177833.07FU_97.53_EM_100	Ectomycorrhizal fungi	Clemmensen KE, Bahr A, Ovaskainen O, Dahlberg A, Ekblad A, Wallander H, Stenlid J, Finlay RD, Wardle DA, Lindahl BD. 2013. Roots and associated fungi drivelong-term carbon sequestrationin boreal forest. Science. 339:1615–1618, doi:10.1126/science.1232728.	https://plutof.ut.ee/#/datacite/10.15156/BIO/SH177833.07FU
OTU27342459778158	s_Pseudotomentella_sp_SH218585.07FU_100_EM_100	Ectomycorrhizal fungi	Clemmensen KE, Bahr A, Ovaskainen O, Dahlberg A, Ekblad A, Wallander H, Stenlid J, Finlay RD, Wardle DA, Lindahl BD. 2013. Roots and associated fungi drivelong-term carbon sequestrationin boreal forest. Science. 339:1615–1618, doi:10.1126/science.1232728.
OTU31928208064404	s_uncultured_Thelephoraceae_SH217483.07FU_94.78	Ectomycorrhizal fungi	Clemmensen KE, Bahr A, Ovaskainen O, Dahlberg A, Ekblad A, Wallander H, Stenlid J, Finlay RD, Wardle DA, Lindahl BD. 2013. Roots and associated fungi drivelong-term carbon sequestrationin boreal forest. Science. 339:1615–1618, doi:10.1126/science.1232728.
OTU34491066468874	s_Tomentella_sp_2_RT_2012_SH184591.07FU_99.73_EM_100	Ectomycorrhizal fungi	Clemmensen KE, Bahr A, Ovaskainen O, Dahlberg A, Ekblad A, Wallander H, Stenlid J, Finlay RD, Wardle DA, Lindahl BD. 2013. Roots and associated fungi drivelong-term carbon sequestrationin boreal forest. Science. 339:1615–1618, doi:10.1126/science.1232728.
OTU38366698046019	s_uncultured_Tomentella_95.89	Ectomycorrhizal fungi	Clemmensen KE, Bahr A, Ovaskainen O, Dahlberg A, Ekblad A, Wallander H, Stenlid J, Finlay RD, Wardle DA, Lindahl BD. 2013. Roots and associated fungi drivelong-term carbon sequestrationin boreal forest. Science. 339:1615–1618, doi:10.1126/science.1232728.
OTU42833320015459	s_Tomentella_muricata_SH184566.07FU_100	Ectomycorrhizal fungi	Clemmensen KE, Bahr A, Ovaskainen O, Dahlberg A, Ekblad A, Wallander H, Stenlid J, Finlay RD, Wardle DA, Lindahl BD. 2013. Roots and associated fungi drivelong-term carbon sequestrationin boreal forest. Science. 339:1615–1618, doi:10.1126/science.1232728.
OTU47383239911134	s_uncultured_Thelephoraceae_SH177803.07FU_100_EM_100	Ectomycorrhizal fungi	Clemmensen KE, Bahr A, Ovaskainen O, Dahlberg A, Ekblad A, Wallander H, Stenlid J, Finlay RD, Wardle DA, Lindahl BD. 2013. Roots and associated fungi drivelong-term carbon sequestrationin boreal forest. Science. 339:1615–1618, doi:10.1126/science.1232728.
OTU49512433565982	s_Thelephoraceae_sp_99.73_EM_100	Ectomycorrhizal fungi	Clemmensen KE, Bahr A, Ovaskainen O, Dahlberg A, Ekblad A, Wallander H, Stenlid J, Finlay RD, Wardle DA, Lindahl BD. 2013. Roots and associated fungi drivelong-term carbon sequestrationin boreal forest. Science. 339:1615–1618, doi:10.1126/science.1232728.
OTU53244353689659	s_uncultured_Thelephora_100_EM_100	Ectomycorrhizal fungi	Clemmensen KE, Bahr A, Ovaskainen O, Dahlberg A, Ekblad A, Wallander H, Stenlid J, Finlay RD, Wardle DA, Lindahl BD. 2013. Roots and associated fungi drivelong-term carbon sequestrationin boreal forest. Science. 339:1615–1618, doi:10.1126/science.1232728.
OTU54759535320244	s_Odontia_sp_SH179213.07FU_99.45_EM_100	Ectomycorrhizal fungi	Clemmensen KE, Bahr A, Ovaskainen O, Dahlberg A, Ekblad A, Wallander H, Stenlid J, Finlay RD, Wardle DA, Lindahl BD. 2013. Roots and associated fungi drivelong-term carbon sequestrationin boreal forest. Science. 339:1615–1618, doi:10.1126/science.1232728.	https://plutof.ut.ee/#/datacite/10.15156/BIO/SH179213.07FU
OTU55661079184233	s_uncultured_Tomentella_98.91_EM_100	Ectomycorrhizal fungi	Clemmensen KE, Bahr A, Ovaskainen O, Dahlberg A, Ekblad A, Wallander H, Stenlid J, Finlay RD, Wardle DA, Lindahl BD. 2013. Roots and associated fungi drivelong-term carbon sequestrationin boreal forest. Science. 339:1615–1618, doi:10.1126/science.1232728.
OTU56124413840128	s_uncultured_Tomentella_100_EM_100	Ectomycorrhizal fungi	Clemmensen KE, Bahr A, Ovaskainen O, Dahlberg A, Ekblad A, Wallander H, Stenlid J, Finlay RD, Wardle DA, Lindahl BD. 2013. Roots and associated fungi drivelong-term carbon sequestrationin boreal forest. Science. 339:1615–1618, doi:10.1126/science.1232728.
OTU63100993173287	s_Pseudotomentella_atrofusca_SH218582.07FU_99.47_EM_100	Ectomycorrhizal fungi	Clemmensen KE, Bahr A, Ovaskainen O, Dahlberg A, Ekblad A, Wallander H, Stenlid J, Finlay RD, Wardle DA, Lindahl BD. 2013. Roots and associated fungi drivelong-term carbon sequestrationin boreal forest. Science. 339:1615–1618, doi:10.1126/science.1232728.
OTU64407195773292	s_uncultured_Tomentella_SH184521.07FU_100_EM_100	Ectomycorrhizal fungi	Clemmensen KE, Bahr A, Ovaskainen O, Dahlberg A, Ekblad A, Wallander H, Stenlid J, Finlay RD, Wardle DA, Lindahl BD. 2013. Roots and associated fungi drivelong-term carbon sequestrationin boreal forest. Science. 339:1615–1618, doi:10.1126/science.1232728.
OTU72979227291837	s_uncultured_Thelephorales_96.98_EM_100	Ectomycorrhizal fungi	Clemmensen KE, Bahr A, Ovaskainen O, Dahlberg A, Ekblad A, Wallander H, Stenlid J, Finlay RD, Wardle DA, Lindahl BD. 2013. Roots and associated fungi drivelong-term carbon sequestrationin boreal forest. Science. 339:1615–1618, doi:10.1126/science.1232728.
OTU74073160687438	s_Tomentella_sp_3_RT_2012_SH177804.07FU_100_EM_100	Ectomycorrhizal fungi	Clemmensen KE, Bahr A, Ovaskainen O, Dahlberg A, Ekblad A, Wallander H, Stenlid J, Finlay RD, Wardle DA, Lindahl BD. 2013. Roots and associated fungi drivelong-term carbon sequestrationin boreal forest. Science. 339:1615–1618, doi:10.1126/science.1232728.
OTU78139099150732	s_uncultured_Tomentella_100_EM_100	Ectomycorrhizal fungi	Clemmensen KE, Bahr A, Ovaskainen O, Dahlberg A, Ekblad A, Wallander H, Stenlid J, Finlay RD, Wardle DA, Lindahl BD. 2013. Roots and associated fungi drivelong-term carbon sequestrationin boreal forest. Science. 339:1615–1618, doi:10.1126/science.1232728.
OTU90418892190746	s_Thelephoraceae_sp_SH189530.07FU_99.45_EM_100	Ectomycorrhizal fungi	Clemmensen KE, Bahr A, Ovaskainen O, Dahlberg A, Ekblad A, Wallander H, Stenlid J, Finlay RD, Wardle DA, Lindahl BD. 2013. Roots and associated fungi drivelong-term carbon sequestrationin boreal forest. Science. 339:1615–1618, doi:10.1126/science.1232728.
OTU91539813898765	s_Thelephoraceae_sp_SH177899.07FU_99.73_EM_100	Ectomycorrhizal fungi	Clemmensen KE, Bahr A, Ovaskainen O, Dahlberg A, Ekblad A, Wallander H, Stenlid J, Finlay RD, Wardle DA, Lindahl BD. 2013. Roots and associated fungi drivelong-term carbon sequestrationin boreal forest. Science. 339:1615–1618, doi:10.1126/science.1232728.
OTU92520182544106	s_Thelephoraceae_sp_SH006834.07FU_98.63	Ectomycorrhizal fungi	Clemmensen KE, Bahr A, Ovaskainen O, Dahlberg A, Ekblad A, Wallander H, Stenlid J, Finlay RD, Wardle DA, Lindahl BD. 2013. Roots and associated fungi drivelong-term carbon sequestrationin boreal forest. Science. 339:1615–1618, doi:10.1126/science.1232728.
OTU73343718965199	s_Fayodia_gracilipes_SH218354.07FU_100	Saprotroph	Humphrey J, Newton A, Peace A, Holden E. 2000. The importance of conifer plantations in northern Britain as a habitat for native fungi. Biological Conservation. 96:241–252.
OTU92902557495052	s_Tricholoma_sp_SH219342.07FU_100	Ectomycorrhizal fungi	Hibbett DS, Gilbert L-B, Donoghue MJ. 2000. Evolutionary instability of ectomycorrhizal symbioses in basidiomycetes : Abstract : Nature. Nature. 407:506–508, doi:10.1038/35035065.
OTU52969664741668	s_Typhula_sp_SH028415.07FU_99.47	Putative ectomycorrhizal fungi	https://plutof.ut.ee/#/datacite/10.15156/BIO/SH028415.07FU	Blaalid R, Carlsen T, Kumar S, Halvorsen R, Ugland KI, Fontana G, Kauserud H. 2012. Changes in the root‐associated fungal communities along a primary succession gradient analysed by 454 pyrosequencing. Molecular Ecology. 21:1897–1908, doi:10.1111/j.1365-294X.2011.05214.x.
OTU117511902183	s_Agaricomycetes_sp_SH023478.07FU_98.34_UF_100	Unknown function	https://plutof.ut.ee/#/datacite/10.15156/BIO/SH023478.07FU
OTU3977100877406	s_Clavaria_atrofusca_SH476390.07FU_80.16_S_78.8	Unknown function	https://plutof.ut.ee/#/datacite/10.15156/BIO/SH476390.07FU
OTU8267402772156	s_Hymenochaetales_sp_SH007892.07FU_98.84_UF_100	Unknown function	https://plutof.ut.ee/#/datacite/10.15156/BIO/SH007892.07FU
OTU8596095708172	s_Sebacinales_sp_SH012382.07FU_96.84	Putative ectomycorrhizal fungi	http://www.ncbi.nlm.nih.gov/nuccore/EU554746
OTU9187965615480	s_uncultured_fungus_95.2	Unknown function	http://www.ncbi.nlm.nih.gov/nuccore/JX136548
OTU9379447609487	s_Hydnodontaceae_sp_SH186054.07FU_99.43_UF_100	Unknown function	https://plutof.ut.ee/#/datacite/10.15156/BIO/SH186054.07FU
OTU10959431431675	s_Clavulinaceae_sp_SH179199.07FU_99.73	Putative ectomycorrhizal fungi	https://plutof.ut.ee/#/datacite/10.15156/BIO/SH179199.07FU
OTU12532442458634	s_Agaricomycetes_sp_SH018750.07FU_98.54	Unknown function	https://plutof.ut.ee/#/datacite/10.15156/BIO/SH018750.07FU
OTU18578340272367	s_Inocybe_sp_SH031330.07FU_98.93_EM_100	Ectomycorrhizal fungi	Clemmensen KE, Bahr A, Ovaskainen O, Dahlberg A, Ekblad A, Wallander H, Stenlid J, Finlay RD, Wardle DA, Lindahl BD. 2013. Roots and associated fungi drivelong-term carbon sequestrationin boreal forest. Science. 339:1615–1618, doi:10.1126/science.1232728.	Hibbett DS, Gilbert L-B, Donoghue MJ. 2000. Evolutionary instability of ectomycorrhizal symbioses in basidiomycetes : Abstract : Nature. Nature. 407:506–508, doi:10.1038/35035065.
OTU22217877893626	s_Clavulinopsis_corniculata_SH017002.07FU_97.71_S_100	Saprotrophs	http://www.mushroomexpert.com/clavulinopsis_corniculata.html
OTU27321233688465	s_uncultured_fungus_88.22	Unknown function	http://www.ncbi.nlm.nih.gov/nuccore/JQ312970
OTU33424205802752	s_Agaricomycetes_sp_SH018750.07FU_95.75	Unknown function	https://plutof.ut.ee/#/datacite/10.15156/BIO/SH018750.07FU
OTU34639178113986	s_uncultured_Sebacina_SH197531.07FU_99.71	Putative root-associated fungi	https://plutof.ut.ee/#/datacite/10.15156/BIO/SH197531.07FU
OTU53542850942643	s_Auriculariales_sp_SH024162.07FU_97.93_PS_95.27	Putative saprotrophs	Tedersoo L, May T, Smith M. 2010. Ectomycorrhizal lifestyle in fungi: global diversity, distribution, and evolution of phylogenetic lineages. 20:217–263.
OTU63487689364824	s_Mycenella_sp_SH192004.07FU_99.42_PEM_100	Putative ectomycorrhizal fungi	https://plutof.ut.ee/#/datacite/10.15156/BIO/SH192004.07FU
OTU71432855824098	s_uncultured_fungus_100	Unknown function	http://www.ncbi.nlm.nih.gov/nuccore/KC588708
OTU73627601131215	s_uncultured_Sebacinaceae_SH196446.07FU_100	Unknown function	https://plutof.ut.ee/#/datacite/10.15156/BIO/SH196446.07FU
OTU76282855788232	s_Chondrostereum_purpureum_89.65_UF_100	Unknown function	http://www.ncbi.nlm.nih.gov/nuccore/KP195081
OTU80008183306289	s_Inocybe_abjecta_SH208018.07FU_100_EM_100	Ectomycorrhizal fungi	Clemmensen KE, Bahr A, Ovaskainen O, Dahlberg A, Ekblad A, Wallander H, Stenlid J, Finlay RD, Wardle DA, Lindahl BD. 2013. Roots and associated fungi drivelong-term carbon sequestrationin boreal forest. Science. 339:1615–1618, doi:10.1126/science.1232728.	Hibbett DS, Gilbert L-B, Donoghue MJ. 2000. Evolutionary instability of ectomycorrhizal symbioses in basidiomycetes : Abstract : Nature. Nature. 407:506–508, doi:10.1038/35035065.
OTU81917970192949	s_uncultured_Sebacina_SH015107.07FU_99.08_PRAF_100	Putative ectomycorrhizal fungi	https://plutof.ut.ee/#/datacite/10.15156/BIO/SH015107.07FU	Tedersoo L, May T, Smith M. 2010. Ectomycorrhizal lifestyle in fungi: global diversity, distribution, and evolution of phylogenetic lineages. 20:217–263.
OTU84762906405332	s_Auriculariales_sp_SH209799.07FU_98.22_PS_100	Putative saprotrophs	Tedersoo L, May T, Smith M. 2010. Ectomycorrhizal lifestyle in fungi: global diversity, distribution, and evolution of phylogenetic lineages. 20:217–263.
OTU90143567938563	s_Inocybe_fuscescentipes_99.16	Ectomycorrhizal fungi	Clemmensen KE, Bahr A, Ovaskainen O, Dahlberg A, Ekblad A, Wallander H, Stenlid J, Finlay RD, Wardle DA, Lindahl BD. 2013. Roots and associated fungi drivelong-term carbon sequestrationin boreal forest. Science. 339:1615–1618, doi:10.1126/science.1232728.	Hibbett DS, Gilbert L-B, Donoghue MJ. 2000. Evolutionary instability of ectomycorrhizal symbioses in basidiomycetes : Abstract : Nature. Nature. 407:506–508, doi:10.1038/35035065.
OTU92774429263359	s_Sebacinales_sp_SH206662.07FU_99.15	Unknown function	https://plutof.ut.ee/#/datacite/10.15156/BIO/SH206662.07FU
OTU93063311317622	s_Ganoderma_applanatum_SH187220.07FU_100	Saprotrophs	Moncalvo J-M, Buchanan PK. 2008. Molecular evidence for long distance dispersal across the Southern Hemisphere in the Ganoderma applanatum-australe species complex (Basidiomycota). Mycol Res. 112:425–436, doi:10.1016/j.mycres.2007.12.001.	Hibbett DS, Gilbert L-B, Donoghue MJ. 2000. Evolutionary instability of ectomycorrhizal symbioses in basidiomycetes : Abstract : Nature. Nature. 407:506–508, doi:10.1038/35035065.
OTU23530312010877	s_uncultured_Sebacina_SH180002.07FU_100	Putative root-associated fungi	https://plutof.ut.ee/#/datacite/10.15156/BIO/SH180002.07FU
OTU65084229868839	s_uncultured_Sebacina_SH026547.07FU_92.84_EM_90.2	Unknown function	http://www.ncbi.nlm.nih.gov/nuccore/HQ154280
OTU76364605914141	s_uncultured_Sebacinaceae_91.06_UF_100	Unknown function	http://www.ncbi.nlm.nih.gov/nuccore/KM247502
OTU82943147889590	s_uncultured_Sebacina_93.95_EM_92.24	Unknown function	http://www.ncbi.nlm.nih.gov/nuccore/KF296729
OTU88163874002650	s_Sebacinales_sp_SH179996.07FU_99.43_EM_100	Ectomycorrhizal fungi	https://plutof.ut.ee/#/datacite/10.15156/BIO/SH179996.07FU
OTU75467094457007	s_Dacrymyces_sp_98.41	Saprotrophs	Ortiz R, Párraga M, Navarrete J, Carrasco I. 2014. Investigations of biodeterioration by fungi in historic wooden churches of Chiloé, Chile. Microb Ecol.
OTU6226811427941	s_Rhodotorula_sp_SH020455.07FU_91.09_UF_87.5	Molds and yeasts	Kurtzman C, Fell JW, Boekhout T. 2011. The Yeasts. Elsevier. 1 p.
OTU22801837154294	s_Rhodotorula_bloemfonteinensis_SH204553.07FU_95.6_UF_87.46	Molds and yeasts	Kurtzman C, Fell JW, Boekhout T. 2011. The Yeasts. Elsevier. 1 p.
OTU29301344904809	s_Rhodotorula_cresolica_SH193439.07FU_98.6_MY_100	Molds and yeasts	Middelhoven WJ, Spaaij F. 1997. Rhodotorula cresolica sp. nov., a cresol-assimilating yeast species isolated from soil. International Journal of Systematic Bacteriology. 47:324–327, doi:10.1099/00207713-47-2-324.
OTU57560399794470	s_Rhodotorula_laryngis_SH194775.07FU_100	Molds and yeasts	Kurtzman C, Fell JW, Boekhout T. 2011. The Yeasts. Elsevier. 1 p.
OTU89074304091699	s_Rhodosporidium_toruloides_SH216367.07FU_98.03	Molds and yeasts	Kurtzman C, Fell JW, Boekhout T. 2011. The Yeasts. Elsevier. 1 p.
OTU98698987843819	s_Leucosporidiales_sp_SH193763.07FU_100_MY_100	Molds and yeasts	Sampaio JP, Gadanho M, Bauer R, Weiß M. 2003. Taxonomic studies in the Microbotryomycetidae: Leucosporidium golubevii sp. nov., Leucosporidiella gen. nov. and the new orders Leucosporidiales and Sporidiobolales. Mycol Prog. 2:53–68, doi:10.1007/s11557-006-0044-5.
OTU70094099837959	s_Leucosporidiales_sp_SH193764.07FU_100	Molds and yeasts	Sampaio JP, Gadanho M, Bauer R, Weiß M. 2003. Taxonomic studies in the Microbotryomycetidae: Leucosporidium golubevii sp. nov., Leucosporidiella gen. nov. and the new orders Leucosporidiales and Sporidiobolales. Mycol Prog. 2:53–68, doi:10.1007/s11557-006-0044-5.
OTU94932585660229	s_Microbotryomycetes_sp_SH180664.07FU_99.73_UF_100	Molds and yeasts	Kurtzman C, Fell JW, Boekhout T. 2011. The Yeasts. Elsevier. 1 p.
OTU10172501764939	s_Pucciniales_sp_SH020483.07FU_95.38	Saprotrophs	Tavares S, Ramos AP, Pires AS, Azinheira HG, Caldeirinha P, Link T, Abranches R, do Céu Silva M, Voegele RT, Loureiro J, Talhinhas P. 2014. Genome size analyses of Pucciniales reveal the largest fungal genomes. Frontiers in Plant Science. 5:151, doi:10.3389/fpls.2014.00422.
OTU14863397823494	s_Pucciniales_sp_SH020483.07FU_81.56	Saprotrophs	Tavares S, Ramos AP, Pires AS, Azinheira HG, Caldeirinha P, Link T, Abranches R, do Céu Silva M, Voegele RT, Loureiro J, Talhinhas P. 2014. Genome size analyses of Pucciniales reveal the largest fungal genomes. Frontiers in Plant Science. 5:151, doi:10.3389/fpls.2014.00422.
OTU38744464125221	s_Pucciniales_sp_SH020483.07FU_93.97	Saprotrophs	Tavares S, Ramos AP, Pires AS, Azinheira HG, Caldeirinha P, Link T, Abranches R, do Céu Silva M, Voegele RT, Loureiro J, Talhinhas P. 2014. Genome size analyses of Pucciniales reveal the largest fungal genomes. Frontiers in Plant Science. 5:151, doi:10.3389/fpls.2014.00422.
OTU73048285350528	s_Pucciniales_sp_SH020483.07FU_93.39	Saprotrophs	Tavares S, Ramos AP, Pires AS, Azinheira HG, Caldeirinha P, Link T, Abranches R, do Céu Silva M, Voegele RT, Loureiro J, Talhinhas P. 2014. Genome size analyses of Pucciniales reveal the largest fungal genomes. Frontiers in Plant Science. 5:151, doi:10.3389/fpls.2014.00422.
OTU91629579371642	s_Pucciniales_sp_SH020483.07FU_93.1	Saprotrophs	Tavares S, Ramos AP, Pires AS, Azinheira HG, Caldeirinha P, Link T, Abranches R, do Céu Silva M, Voegele RT, Loureiro J, Talhinhas P. 2014. Genome size analyses of Pucciniales reveal the largest fungal genomes. Frontiers in Plant Science. 5:151, doi:10.3389/fpls.2014.00422.
OTU17745025098008	s_Mrakia_sp_SH202458.07FU_99.47_MY_100	Molds and yeasts	Clemmensen KE, Bahr A, Ovaskainen O, Dahlberg A, Ekblad A, Wallander H, Stenlid J, Finlay RD, Wardle DA, Lindahl BD. 2013. Roots and associated fungi drivelong-term carbon sequestrationin boreal forest. Science. 339:1615–1618, doi:10.1126/science.1232728.
OTU19141653789942	s_Mrakia_robertii_SH202458.07FU_98.4_MY_100	Molds and yeasts	Clemmensen KE, Bahr A, Ovaskainen O, Dahlberg A, Ekblad A, Wallander H, Stenlid J, Finlay RD, Wardle DA, Lindahl BD. 2013. Roots and associated fungi drivelong-term carbon sequestrationin boreal forest. Science. 339:1615–1618, doi:10.1126/science.1232728.
OTU11849219535894	s_Cryptococcus_gastricus_SH214037.07FU_100_MY_100	Molds and yeasts	Clemmensen KE, Bahr A, Ovaskainen O, Dahlberg A, Ekblad A, Wallander H, Stenlid J, Finlay RD, Wardle DA, Lindahl BD. 2013. Roots and associated fungi drivelong-term carbon sequestrationin boreal forest. Science. 339:1615–1618, doi:10.1126/science.1232728.
OTU17407251073734	s_Cryptococcus_terricola_SH190017.07FU_100_MY_100	Molds and yeasts	Clemmensen KE, Bahr A, Ovaskainen O, Dahlberg A, Ekblad A, Wallander H, Stenlid J, Finlay RD, Wardle DA, Lindahl BD. 2013. Roots and associated fungi drivelong-term carbon sequestrationin boreal forest. Science. 339:1615–1618, doi:10.1126/science.1232728.
OTU36124660296779	s_Cryptococcus_sp_BEN2013a_SH206551.07FU_100_MY_100	Molds and yeasts	Clemmensen KE, Bahr A, Ovaskainen O, Dahlberg A, Ekblad A, Wallander H, Stenlid J, Finlay RD, Wardle DA, Lindahl BD. 2013. Roots and associated fungi drivelong-term carbon sequestrationin boreal forest. Science. 339:1615–1618, doi:10.1126/science.1232728.
OTU43457339067942	s_Cryptococcus_albidus_SH206549.07FU_99.45_MY_100	Molds and yeasts	Clemmensen KE, Bahr A, Ovaskainen O, Dahlberg A, Ekblad A, Wallander H, Stenlid J, Finlay RD, Wardle DA, Lindahl BD. 2013. Roots and associated fungi drivelong-term carbon sequestrationin boreal forest. Science. 339:1615–1618, doi:10.1126/science.1232728.
OTU11590244760322	s_Cryptococcus_victoriae_99.65_MY_100	Molds and yeasts	Clemmensen KE, Bahr A, Ovaskainen O, Dahlberg A, Ekblad A, Wallander H, Stenlid J, Finlay RD, Wardle DA, Lindahl BD. 2013. Roots and associated fungi drivelong-term carbon sequestrationin boreal forest. Science. 339:1615–1618, doi:10.1126/science.1232728.
OTU15169113313784	s_Syzygospora_sp_SH182183.07FU_99_MY_100	Molds and yeasts	Clemmensen KE, Bahr A, Ovaskainen O, Dahlberg A, Ekblad A, Wallander H, Stenlid J, Finlay RD, Wardle DA, Lindahl BD. 2013. Roots and associated fungi drivelong-term carbon sequestrationin boreal forest. Science. 339:1615–1618, doi:10.1126/science.1232728.
OTU29064472415264	s_Cryptococcus_sp_JSKim_2015_100	Molds and yeasts	Clemmensen KE, Bahr A, Ovaskainen O, Dahlberg A, Ekblad A, Wallander H, Stenlid J, Finlay RD, Wardle DA, Lindahl BD. 2013. Roots and associated fungi drivelong-term carbon sequestrationin boreal forest. Science. 339:1615–1618, doi:10.1126/science.1232728.
OTU63576812267197	s_Cryptococcus_podzolicus_100	Molds and yeasts	Clemmensen KE, Bahr A, Ovaskainen O, Dahlberg A, Ekblad A, Wallander H, Stenlid J, Finlay RD, Wardle DA, Lindahl BD. 2013. Roots and associated fungi drivelong-term carbon sequestrationin boreal forest. Science. 339:1615–1618, doi:10.1126/science.1232728.
OTU89005444389311	s_Cryptococcus_sp_DBVPG_5365_SH181630.07FU_100_MY_100	Molds and yeasts	Clemmensen KE, Bahr A, Ovaskainen O, Dahlberg A, Ekblad A, Wallander H, Stenlid J, Finlay RD, Wardle DA, Lindahl BD. 2013. Roots and associated fungi drivelong-term carbon sequestrationin boreal forest. Science. 339:1615–1618, doi:10.1126/science.1232728.
OTU92606416439738	s_Holtermanniella_watticus_SH190741.07FU_100_MY_100	Molds and yeasts	Clemmensen KE, Bahr A, Ovaskainen O, Dahlberg A, Ekblad A, Wallander H, Stenlid J, Finlay RD, Wardle DA, Lindahl BD. 2013. Roots and associated fungi drivelong-term carbon sequestrationin boreal forest. Science. 339:1615–1618, doi:10.1126/science.1232728.
OTU48213683939688	s_Trichosporon_sp_SH196641.07FU_99.68_MY_100	Molds and yeasts	Clemmensen KE, Bahr A, Ovaskainen O, Dahlberg A, Ekblad A, Wallander H, Stenlid J, Finlay RD, Wardle DA, Lindahl BD. 2013. Roots and associated fungi drivelong-term carbon sequestrationin boreal forest. Science. 339:1615–1618, doi:10.1126/science.1232728.
OTU72578999842972	s_Trichosporon_sp_SH196643.07FU_100_MY_100	Molds and yeasts	Clemmensen KE, Bahr A, Ovaskainen O, Dahlberg A, Ekblad A, Wallander H, Stenlid J, Finlay RD, Wardle DA, Lindahl BD. 2013. Roots and associated fungi drivelong-term carbon sequestrationin boreal forest. Science. 339:1615–1618, doi:10.1126/science.1232728.
OTU1262706547299	s_Cryptococcus_sp_SH190020.07FU_100_MY_100	Molds and yeasts	Clemmensen KE, Bahr A, Ovaskainen O, Dahlberg A, Ekblad A, Wallander H, Stenlid J, Finlay RD, Wardle DA, Lindahl BD. 2013. Roots and associated fungi drivelong-term carbon sequestrationin boreal forest. Science. 339:1615–1618, doi:10.1126/science.1232728.
OTU44240084581718	s_Cryptococcus_metallitolerans_95.48_MY_100	Molds and yeasts	Clemmensen KE, Bahr A, Ovaskainen O, Dahlberg A, Ekblad A, Wallander H, Stenlid J, Finlay RD, Wardle DA, Lindahl BD. 2013. Roots and associated fungi drivelong-term carbon sequestrationin boreal forest. Science. 339:1615–1618, doi:10.1126/science.1232728.
OTU48461270373716	s_Tremellales_sp_SH181881.07FU_94.06	Molds and yeasts	Clemmensen KE, Bahr A, Ovaskainen O, Dahlberg A, Ekblad A, Wallander H, Stenlid J, Finlay RD, Wardle DA, Lindahl BD. 2013. Roots and associated fungi drivelong-term carbon sequestrationin boreal forest. Science. 339:1615–1618, doi:10.1126/science.1232728.
OTU49193183608302	s_Tremella_diploschistina_97.56	Molds and yeasts	Clemmensen KE, Bahr A, Ovaskainen O, Dahlberg A, Ekblad A, Wallander H, Stenlid J, Finlay RD, Wardle DA, Lindahl BD. 2013. Roots and associated fungi drivelong-term carbon sequestrationin boreal forest. Science. 339:1615–1618, doi:10.1126/science.1232728.
OTU87233187299118	s_Tremellales_sp_SH005172.07FU_97.02	Molds and yeasts	Clemmensen KE, Bahr A, Ovaskainen O, Dahlberg A, Ekblad A, Wallander H, Stenlid J, Finlay RD, Wardle DA, Lindahl BD. 2013. Roots and associated fungi drivelong-term carbon sequestrationin boreal forest. Science. 339:1615–1618, doi:10.1126/science.1232728.
OTU16598892397013	s_Tremellales_sp_SH468809.07FU_98.53	Molds and yeasts	Clemmensen KE, Bahr A, Ovaskainen O, Dahlberg A, Ekblad A, Wallander H, Stenlid J, Finlay RD, Wardle DA, Lindahl BD. 2013. Roots and associated fungi drivelong-term carbon sequestrationin boreal forest. Science. 339:1615–1618, doi:10.1126/science.1232728.
OTU18435179140917	s_Tremellomycetes_sp_SH474472.07FU_98.98	Molds and yeasts	Clemmensen KE, Bahr A, Ovaskainen O, Dahlberg A, Ekblad A, Wallander H, Stenlid J, Finlay RD, Wardle DA, Lindahl BD. 2013. Roots and associated fungi drivelong-term carbon sequestrationin boreal forest. Science. 339:1615–1618, doi:10.1126/science.1232728.
OTU92300156714840	s_Geminibasidium_sp_SH208302.07FU_99.73	Putative ectomycorrhizal fungi	Nguyen HDT, Nickerson NL, Seifert KA. 2013. Basidioascus and Geminibasidium: a new lineage of heat-resistant and xerotolerant basidiomycetes. Mycologia. 105:1231–1250, doi:10.3852/12-351.
OTU64089655542692	s_Operculomyces_laminatus_SH210135.07FU_99.26	Saprotrophs	James T, Letcher P, Longcore J. 2006. A molecular phylogeny of the flagellated fungi (Chytridiomycota) and description of a new phylum (Blastocladiomycota).
OTU44318699495614	s_Olpidium_brassicae_98.99_RAF_100	Root-associated fungi	Lange L, Insunza V. 1977. Root-inhabiting Olpidium species: the O. radicale complex. Transactions of the British Mycological Society. 69:377–384.
OTU54333707744649	s_Rhizophlyctis_rosea_SH202562.07FU_99.72	Saprotrophs	James T, Letcher P, Longcore J. 2006. A molecular phylogeny of the flagellated fungi (Chytridiomycota) and description of a new phylum (Blastocladiomycota).
OTU13091748266046	s_Powellomyces_sp_SH183962.07FU_96.68	Saprotrophs	James T, Letcher P, Longcore J. 2006. A molecular phylogeny of the flagellated fungi (Chytridiomycota) and description of a new phylum (Blastocladiomycota).
OTU15502120960861	s_Kochiomyces_sp_99.5	Saprotrophs	James T, Letcher P, Longcore J. 2006. A molecular phylogeny of the flagellated fungi (Chytridiomycota) and description of a new phylum (Blastocladiomycota).
OTU28024199786719	s_Spizellomyces_sp_SH024454.07FU_96.43_UF_76.42	Saprotrophs	James T, Letcher P, Longcore J. 2006. A molecular phylogeny of the flagellated fungi (Chytridiomycota) and description of a new phylum (Blastocladiomycota).
OTU48550636173924	s_Powellomyces_sp_SH006450.07FU_97.96_UF_93.55	Saprotrophs	James T, Letcher P, Longcore J. 2006. A molecular phylogeny of the flagellated fungi (Chytridiomycota) and description of a new phylum (Blastocladiomycota).
OTU49056815142979	s_Chytridiomycota_sp_SH456587.07FU_99.47_UF_100	Saprotrophs	James T, Letcher P, Longcore J. 2006. A molecular phylogeny of the flagellated fungi (Chytridiomycota) and description of a new phylum (Blastocladiomycota).
OTU56290552159546	s_Powellomyces_sp_SH006448.07FU_99.23_UF_72.66	Saprotrophs	James T, Letcher P, Longcore J. 2006. A molecular phylogeny of the flagellated fungi (Chytridiomycota) and description of a new phylum (Blastocladiomycota).
OTU57338559268250	s_Spizellomyces_pseudodichotomus_SH196352.07FU_98.11_UF_77.52	Saprotrophs	James T, Letcher P, Longcore J. 2006. A molecular phylogeny of the flagellated fungi (Chytridiomycota) and description of a new phylum (Blastocladiomycota).
OTU67488637437018	s_Kochiomyces_sp_SH177016.07FU_100	Saprotrophs	James T, Letcher P, Longcore J. 2006. A molecular phylogeny of the flagellated fungi (Chytridiomycota) and description of a new phylum (Blastocladiomycota).
OTU69347601134003	s_Powellomyces_sp_DAOM_BR_009B_SH221975.07FU_99.72	Saprotrophs	James T, Letcher P, Longcore J. 2006. A molecular phylogeny of the flagellated fungi (Chytridiomycota) and description of a new phylum (Blastocladiomycota).
OTU69584663880760	s_Powellomyces_sp_SH006450.07FU_95.15_UF_94.35	Saprotrophs	James T, Letcher P, Longcore J. 2006. A molecular phylogeny of the flagellated fungi (Chytridiomycota) and description of a new phylum (Blastocladiomycota).
OTU80413263350980	s_Spizellomycetaceae_sp_SH196353.07FU_99.72_UF_78.66	Saprotrophs	James T, Letcher P, Longcore J. 2006. A molecular phylogeny of the flagellated fungi (Chytridiomycota) and description of a new phylum (Blastocladiomycota).
OTU93439633944018	s_Spizellomyces_pseudodichotomus_SH196353.07FU_87.21	Saprotrophs	James T, Letcher P, Longcore J. 2006. A molecular phylogeny of the flagellated fungi (Chytridiomycota) and description of a new phylum (Blastocladiomycota).
OTU97448295526359	s_uncultured_Spizellomycetales_SH481143.07FU_97.82_UF_79.27	Saprotrophs	James T, Letcher P, Longcore J. 2006. A molecular phylogeny of the flagellated fungi (Chytridiomycota) and description of a new phylum (Blastocladiomycota).
OTU24178203881858	s_Chytridiomycota_sp_SH183506.07FU_88.27	Saprotrophs	James T, Letcher P, Longcore J. 2006. A molecular phylogeny of the flagellated fungi (Chytridiomycota) and description of a new phylum (Blastocladiomycota).
OTU30734133311252	s_Chytridiomycota_sp_98.27	Saprotrophs	James T, Letcher P, Longcore J. 2006. A molecular phylogeny of the flagellated fungi (Chytridiomycota) and description of a new phylum (Blastocladiomycota).
OTU90451320333950	s_Chytridiomycota_sp_94.37	Putative saprotrophs	James T, Letcher P, Longcore J. 2006. A molecular phylogeny of the flagellated fungi (Chytridiomycota) and description of a new phylum (Blastocladiomycota).
OTU20246897866152	s_Chytridiomycetes_sp_SH477475.07FU_95.64	Putative saprotrophs	James T, Letcher P, Longcore J. 2006. A molecular phylogeny of the flagellated fungi (Chytridiomycota) and description of a new phylum (Blastocladiomycota).
OTU32557648645094	s_Chytridiomycetes_sp_SH477475.07FU_89.08	Putative saprotrophs	James T, Letcher P, Longcore J. 2006. A molecular phylogeny of the flagellated fungi (Chytridiomycota) and description of a new phylum (Blastocladiomycota).
OTU33561617339892	s_Chytridiomycetes_sp_SH477475.07FU_87.2	Putative saprotrophs	James T, Letcher P, Longcore J. 2006. A molecular phylogeny of the flagellated fungi (Chytridiomycota) and description of a new phylum (Blastocladiomycota).
OTU35123806927984	s_Chytridiomycetes_sp_SH029305.07FU_97.26	Saprotrophs	James T, Letcher P, Longcore J. 2006. A molecular phylogeny of the flagellated fungi (Chytridiomycota) and description of a new phylum (Blastocladiomycota).
OTU40107833405463	s_Powellomyces_sp_SH006450.07FU_73.35	Putative saprotrophs	James T, Letcher P, Longcore J. 2006. A molecular phylogeny of the flagellated fungi (Chytridiomycota) and description of a new phylum (Blastocladiomycota).
OTU62281529190479	s_Chytridiomycetes_sp_SH477475.07FU_91.02	Putative saprotrophs	James T, Letcher P, Longcore J. 2006. A molecular phylogeny of the flagellated fungi (Chytridiomycota) and description of a new phylum (Blastocladiomycota).
OTU67585005274652	s_Chytridiomycetes_sp_SH477475.07FU_89.1	Putative saprotrophs	James T, Letcher P, Longcore J. 2006. A molecular phylogeny of the flagellated fungi (Chytridiomycota) and description of a new phylum (Blastocladiomycota).
OTU7630884183082	s_Chytridiomycota_sp_SH467983.07FU_99.15	Saprotrophs	James T, Letcher P, Longcore J. 2006. A molecular phylogeny of the flagellated fungi (Chytridiomycota) and description of a new phylum (Blastocladiomycota).
OTU10434748277544	s_Chytridiomycota_sp_SH015980.07FU_92.29	Putative saprotrophs	James T, Letcher P, Longcore J. 2006. A molecular phylogeny of the flagellated fungi (Chytridiomycota) and description of a new phylum (Blastocladiomycota).
OTU13028699653471	s_Chytridiomycota_sp_SH190558.07FU_90.31	Putative saprotrophs	James T, Letcher P, Longcore J. 2006. A molecular phylogeny of the flagellated fungi (Chytridiomycota) and description of a new phylum (Blastocladiomycota).
OTU22944589005506	s_Chytridiomycota_sp_SH183132.07FU_99.48_UF_72.43	Saprotrophs	James T, Letcher P, Longcore J. 2006. A molecular phylogeny of the flagellated fungi (Chytridiomycota) and description of a new phylum (Blastocladiomycota).
OTU25303860803310	s_Chytridiomycota_sp_SH210121.07FU_99.03	Saprotrophs	James T, Letcher P, Longcore J. 2006. A molecular phylogeny of the flagellated fungi (Chytridiomycota) and description of a new phylum (Blastocladiomycota).
OTU60798073157587	s_Chytridiomycota_sp_SH215458.07FU_100	Saprotrophs	James T, Letcher P, Longcore J. 2006. A molecular phylogeny of the flagellated fungi (Chytridiomycota) and description of a new phylum (Blastocladiomycota).
OTU64613712944052	s_Chytridiomycota_sp_SH026486.07FU_87.84	Putative saprotrophs	James T, Letcher P, Longcore J. 2006. A molecular phylogeny of the flagellated fungi (Chytridiomycota) and description of a new phylum (Blastocladiomycota).
OTU89152792891635	s_Chytridiomycota_sp_SH199186.07FU_74.74	Putative saprotrophs	James T, Letcher P, Longcore J. 2006. A molecular phylogeny of the flagellated fungi (Chytridiomycota) and description of a new phylum (Blastocladiomycota).
OTU6141384303592	s_uncultured_Claroideoglomeraceae_89.28	Other mycorrhizal fungi	Smith SE, Read DJ. 2010. Mycorrhizal Symbiosis. Academic Press. 1 p.
OTU21314977264791	s_uncultured_Rhizophagus_99.46	Other mycorrhizal fungi	Smith SE, Read DJ. 2010. Mycorrhizal Symbiosis. Academic Press. 1 p.
OTU28672086789815	s_uncultured_fungus_97.76	Other mycorrhizal fungi	Smith SE, Read DJ. 2010. Mycorrhizal Symbiosis. Academic Press. 1 p.
OTU43779431142041	s_Claroideoglomus_sp_SH209001.07FU_88.28	Other mycorrhizal fungi	Smith SE, Read DJ. 2010. Mycorrhizal Symbiosis. Academic Press. 1 p.
OTU64845721622129	s_Claroideoglomus_sp_SH023617.07FU_98.11	Other mycorrhizal fungi	Smith SE, Read DJ. 2010. Mycorrhizal Symbiosis. Academic Press. 1 p.
OTU66261157880088	s_Claroideoglomus_sp_SH205184.07FU_98.31	Other mycorrhizal fungi	Smith SE, Read DJ. 2010. Mycorrhizal Symbiosis. Academic Press. 1 p.
OTU96381225139576	s_Claroideoglomus_sp_SH205190.07FU_98.89	Other mycorrhizal fungi	Smith SE, Read DJ. 2010. Mycorrhizal Symbiosis. Academic Press. 1 p.
OTU6449543968742	s_Glomeraceae_sp_SH017482.07FU_98.2_OMF_100	Other mycorrhizal fungi	Smith SE, Read DJ. 2010. Mycorrhizal Symbiosis. Academic Press. 1 p.
OTU9477610527586	s_Rhizophagus_intraradices_99.42_OMF_100	Other mycorrhizal fungi	Smith SE, Read DJ. 2010. Mycorrhizal Symbiosis. Academic Press. 1 p.
OTU17775522895112	s_uncultured_Glomus_SH184262.07FU_99.73	Other mycorrhizal fungi	Smith SE, Read DJ. 2010. Mycorrhizal Symbiosis. Academic Press. 1 p.
OTU33189024006081	s_uncultured_Glomus_SH001017.07FU_98.29_OMF_100	Other mycorrhizal fungi	Smith SE, Read DJ. 2010. Mycorrhizal Symbiosis. Academic Press. 1 p.
OTU38044463849352	s_uncultured_Rhizophagus_99.72	Other mycorrhizal fungi	Smith SE, Read DJ. 2010. Mycorrhizal Symbiosis. Academic Press. 1 p.
OTU43877547445860	s_Glomus_sp_UY110_SH200107.07FU_99.4	Other mycorrhizal fungi	Smith SE, Read DJ. 2010. Mycorrhizal Symbiosis. Academic Press. 1 p.
OTU45686427302008	s_Rhizophagus_sp_SH175559.07FU_98.29_OMF_100	Other mycorrhizal fungi	Smith SE, Read DJ. 2010. Mycorrhizal Symbiosis. Academic Press. 1 p.
OTU47214278917428	s_Glomus_sp_SH001344.07FU_96.42_OMF_89.91	Other mycorrhizal fungi	Smith SE, Read DJ. 2010. Mycorrhizal Symbiosis. Academic Press. 1 p.
OTU52441220868277	s_Diversispora_sp_SH014991.07FU_99.4	Other mycorrhizal fungi	Smith SE, Read DJ. 2010. Mycorrhizal Symbiosis. Academic Press. 1 p.
OTU54689527622653	s_uncultured_Glomus_97.95	Other mycorrhizal fungi	Smith SE, Read DJ. 2010. Mycorrhizal Symbiosis. Academic Press. 1 p.
OTU56412824842226	s_uncultured_Glomerales_SH175606.07FU_97.73_OMF_100	Other mycorrhizal fungi	Smith SE, Read DJ. 2010. Mycorrhizal Symbiosis. Academic Press. 1 p.
OTU56685911872673	s_uncultured_Glomerales_SH191192.07FU_98.82_OMF_100	Other mycorrhizal fungi	Smith SE, Read DJ. 2010. Mycorrhizal Symbiosis. Academic Press. 1 p.
OTU58891656870576	s_Rhizophagus_sp_SH001026.07FU_95.66_OMF_100	Other mycorrhizal fungi	Smith SE, Read DJ. 2010. Mycorrhizal Symbiosis. Academic Press. 1 p.
OTU63671608520147	s_Rhizophagus_sp_SH175605.07FU_97.95_OMF_100	Other mycorrhizal fungi	Smith SE, Read DJ. 2010. Mycorrhizal Symbiosis. Academic Press. 1 p.
OTU68347740814921	s_uncultured_Glomeromycota_SH001340.07FU_93.15_OMF_100	Other mycorrhizal fungi	Smith SE, Read DJ. 2010. Mycorrhizal Symbiosis. Academic Press. 1 p.
OTU78174906354157	s_Glomus_sp_11_ZHNL_2013e_97.3	Other mycorrhizal fungi	Smith SE, Read DJ. 2010. Mycorrhizal Symbiosis. Academic Press. 1 p.
OTU82326598298414	s_Glomerales_sp_SH020894.07FU_94.03	Other mycorrhizal fungi	Smith SE, Read DJ. 2010. Mycorrhizal Symbiosis. Academic Press. 1 p.
OTU84638722984330	s_Glomus_sp_U31_SH020895.07FU_97.71	Other mycorrhizal fungi	Smith SE, Read DJ. 2010. Mycorrhizal Symbiosis. Academic Press. 1 p.
OTU73885805857086	s_Glomeraceae_sp_SH199967.07FU_98.8	Other mycorrhizal fungi	Smith SE, Read DJ. 2010. Mycorrhizal Symbiosis. Academic Press. 1 p.
OTU21914039132119	s_Glomeraceae_sp_SH174583.07FU_95.56	Other mycorrhizal fungi	Smith SE, Read DJ. 2010. Mycorrhizal Symbiosis. Academic Press. 1 p.
OTU29246665787376	s_uncultured_Glomerales_SH001328.07FU_96.74	Other mycorrhizal fungi	Smith SE, Read DJ. 2010. Mycorrhizal Symbiosis. Academic Press. 1 p.
OTU83290061097930	s_Rozellomycota_sp_SH191083.07FU_99.7	Saprotrophs	Grossart H-P, Wurzbacher C, James TY, Kagami M. 2016. Discovery of dark matter fungi in aquatic ecosystems demands a reappraisal of the phylogeny and ecology of zoosporic fungi. Fungal Ecology. 19:28–38, doi:10.1016/j.funeco.2015.06.004.
OTU583033732359	s_uncultured_fungus_82_UF_96.12	Unknown function	http://www.ncbi.nlm.nih.gov/nuccore/KM494352
OTU1353916832823	s_uncultured_fungus_SH182152.07FU_100_UF_100	Unknown function	http://www.ncbi.nlm.nih.gov/nuccore/KF617290
OTU2131228791165	s_Chytridiomycetes_sp_SH190558.07FU_81.25	Unknown function	http://www.ncbi.nlm.nih.gov/nuccore/AB520602
OTU3255260021220	s_uncultured_fungus_97.11_UF_85	Unknown function	http://www.ncbi.nlm.nih.gov/nuccore/KM494157
OTU4470163271619	s_uncultured_fungus_SH462173.07FU_79.94	Unknown function	http://www.ncbi.nlm.nih.gov/nuccore/KC966191
OTU6928921549178	s_Agaricales_sp_SH479799.07FU_95.15_UF_96.12	Unknown function	http://www.ncbi.nlm.nih.gov/nuccore/KF800354
OTU7037795089652	s_Agaricales_sp_SH479799.07FU_96.12_UF_93.2	Unknown function	http://www.ncbi.nlm.nih.gov/nuccore/KF800354
OTU8412650823549	s_Orbiliaceae_sp_SH009224.07FU_88.27_UF_89.52	Unknown function	http://www.ncbi.nlm.nih.gov/nuccore/KF296869
OTU10700141713691	s_uncultured_fungus_95.47_UF_91.59	Unknown function	http://www.ncbi.nlm.nih.gov/nuccore/KM493820
OTU11101789607931	s_uncultured_fungus_75.64_UF_86.14	Unknown function	http://www.ncbi.nlm.nih.gov/nuccore/KM493878
OTU12270182398777	s_uncultured_fungus_90.57_UF_88.12	Unknown function	http://www.ncbi.nlm.nih.gov/nuccore/KM493331
OTU14863025946817	s_uncultured_fungus_73.86	Unknown function	http://www.ncbi.nlm.nih.gov/nuccore/DQ421249
OTU19291493338877	s_uncultured_fungus_96.5_UF_100	Unknown function	http://www.ncbi.nlm.nih.gov/nuccore/KF617664
OTU22952584209572	s_uncultured_fungus_SH467010.07FU_71.39	Unknown function	http://www.ncbi.nlm.nih.gov/nuccore/HE605279
OTU25593125275234	s_fungal_endophyte_SH024565.07FU_97.67	Unknown function	http://www.ncbi.nlm.nih.gov/nuccore/KF673749
OTU25623946638503	s_uncultured_saccharomyceta_SH196419.07FU_82.2	Unknown function	http://www.ncbi.nlm.nih.gov/nuccore/HQ211710
OTU26482594339780	s_uncultured_Dikarya_SH203654.07FU_89	Unknown function	http://www.ncbi.nlm.nih.gov/nuccore/JQ247400
OTU30121291557303	s_uncultured_fungus_93.21_UF_100	Unknown function	http://www.ncbi.nlm.nih.gov/nuccore/GU308361
OTU30361089775088	s_uncultured_fungus_88.78	Unknown function	http://www.ncbi.nlm.nih.gov/nuccore/
OTU30924120331313	s_uncultured_fungus_95.12	Unknown function	http://www.ncbi.nlm.nih.gov/nuccore/GU309399
OTU31583574532436	s_uncultured_fungus_99.52	Unknown function	http://www.ncbi.nlm.nih.gov/nuccore/GU312027
OTU35368774135405	s_uncultured_fungus_SH024988.07FU_95.83	Unknown function	http://www.ncbi.nlm.nih.gov/nuccore/KC966243
OTU37319269299152	s_uncultured_fungus_96.49_UF_93.46	Unknown function	http://www.ncbi.nlm.nih.gov/nuccore/KM493635
OTU38135081492324	s_uncultured_fungus_98.51_UF_100	Unknown function	SHORT MATCH
OTU39416774352970	s_uncultured_fungus_94.04_UF_87.61	Unknown function	http://www.ncbi.nlm.nih.gov/nuccore/KM494297
OTU47397256711559	s_uncultured_fungus_78.6_UF_89.26	Unknown function	http://www.ncbi.nlm.nih.gov/nuccore/KM493635
OTU48233956395312	s_uncultured_fungus_85.29_UF_95.48	Unknown function	http://www.ncbi.nlm.nih.gov/nuccore/KM494021
OTU55248879230999	s_uncultured_fungus_94.27_UF_100	Unknown function	http://www.ncbi.nlm.nih.gov/nuccore/GU316055
OTU57306920526419	s_Dothideomycetes_sp_SH020897.07FU_83.67	Unknown function	http://www.ncbi.nlm.nih.gov/nuccore/JQ247355
OTU60616931280655	s_uncultured_fungus_SH210311.07FU_99.43	Unknown function	http://www.ncbi.nlm.nih.gov/nuccore/FJ235868
OTU62758830617542	s_uncultured_fungus_99	Unknown function	http://www.ncbi.nlm.nih.gov/nuccore/KP897857
OTU62997724439205	s_uncultured_fungus_79.1	Unknown function	http://www.ncbi.nlm.nih.gov/nuccore/AM999751
OTU71716981870110	s_uncultured_soil_fungus_SH480765.07FU_88.21	Unknown function	http://www.ncbi.nlm.nih.gov/nuccore/JX489824
OTU77117046707612	s_uncultured_fungus_99.36_UF_72.19	Unknown function	http://www.ncbi.nlm.nih.gov/nuccore/KM493820
OTU84526040278946	s_uncultured_soil_fungus_SH471826.07FU_87.21	Unknown function	http://www.ncbi.nlm.nih.gov/nuccore/EU480316
OTU88742999867315	s_uncultured_fungus_100_PMY_77.53	Unknown function	http://www.ncbi.nlm.nih.gov/nuccore/KM494178
OTU3027703831678	s_Mortierella_sp_SH180116.07FU_100_MY_100	Molds and yeasts	Clemmensen KE, Bahr A, Ovaskainen O, Dahlberg A, Ekblad A, Wallander H, Stenlid J, Finlay RD, Wardle DA, Lindahl BD. 2013. Roots and associated fungi drivelong-term carbon sequestrationin boreal forest. Science. 339:1615–1618, doi:10.1126/science.1232728.
OTU5204720490458	s_Mortierella_sp_SH180124.07FU_99.74	Molds and yeasts	Clemmensen KE, Bahr A, Ovaskainen O, Dahlberg A, Ekblad A, Wallander H, Stenlid J, Finlay RD, Wardle DA, Lindahl BD. 2013. Roots and associated fungi drivelong-term carbon sequestrationin boreal forest. Science. 339:1615–1618, doi:10.1126/science.1232728.
OTU5779503356765	s_Mortierella_sp_SH193938.07FU_99.74_MY_100	Molds and yeasts	Clemmensen KE, Bahr A, Ovaskainen O, Dahlberg A, Ekblad A, Wallander H, Stenlid J, Finlay RD, Wardle DA, Lindahl BD. 2013. Roots and associated fungi drivelong-term carbon sequestrationin boreal forest. Science. 339:1615–1618, doi:10.1126/science.1232728.
OTU10027479945000	s_Mortierellomycotina_sp_1_RIFA_5B_100_MY_100	Molds and yeasts	Clemmensen KE, Bahr A, Ovaskainen O, Dahlberg A, Ekblad A, Wallander H, Stenlid J, Finlay RD, Wardle DA, Lindahl BD. 2013. Roots and associated fungi drivelong-term carbon sequestrationin boreal forest. Science. 339:1615–1618, doi:10.1126/science.1232728.
OTU15053989811260	s_Mortierella_sp_SH187864.07FU_99.74	Molds and yeasts	Clemmensen KE, Bahr A, Ovaskainen O, Dahlberg A, Ekblad A, Wallander H, Stenlid J, Finlay RD, Wardle DA, Lindahl BD. 2013. Roots and associated fungi drivelong-term carbon sequestrationin boreal forest. Science. 339:1615–1618, doi:10.1126/science.1232728.
OTU15834269024755	s_Mortierella_cystojenkinii_SH187868.07FU_100_MY_100	Molds and yeasts	Clemmensen KE, Bahr A, Ovaskainen O, Dahlberg A, Ekblad A, Wallander H, Stenlid J, Finlay RD, Wardle DA, Lindahl BD. 2013. Roots and associated fungi drivelong-term carbon sequestrationin boreal forest. Science. 339:1615–1618, doi:10.1126/science.1232728.
OTU16051236737683	s_Mortierella_sp_4019_LB2012_SH185978.07FU_92.86	Molds and yeasts	Clemmensen KE, Bahr A, Ovaskainen O, Dahlberg A, Ekblad A, Wallander H, Stenlid J, Finlay RD, Wardle DA, Lindahl BD. 2013. Roots and associated fungi drivelong-term carbon sequestrationin boreal forest. Science. 339:1615–1618, doi:10.1126/science.1232728.
OTU22695601799012	s_Ophiocordyceps_sinensis_100	Molds and yeasts	Clemmensen KE, Bahr A, Ovaskainen O, Dahlberg A, Ekblad A, Wallander H, Stenlid J, Finlay RD, Wardle DA, Lindahl BD. 2013. Roots and associated fungi drivelong-term carbon sequestrationin boreal forest. Science. 339:1615–1618, doi:10.1126/science.1232728.
OTU29813404537160	s_Mortierella_sp_SH180115.07FU_99.75_MY_100	Molds and yeasts	Clemmensen KE, Bahr A, Ovaskainen O, Dahlberg A, Ekblad A, Wallander H, Stenlid J, Finlay RD, Wardle DA, Lindahl BD. 2013. Roots and associated fungi drivelong-term carbon sequestrationin boreal forest. Science. 339:1615–1618, doi:10.1126/science.1232728.
OTU37762801862483	s_Mortierella_alpina_100_MY_100	Molds and yeasts	Clemmensen KE, Bahr A, Ovaskainen O, Dahlberg A, Ekblad A, Wallander H, Stenlid J, Finlay RD, Wardle DA, Lindahl BD. 2013. Roots and associated fungi drivelong-term carbon sequestrationin boreal forest. Science. 339:1615–1618, doi:10.1126/science.1232728.
OTU45745245776423	s_Mortierella_minutissima_SH196780.07FU_99.48_MY_100	Molds and yeasts	Clemmensen KE, Bahr A, Ovaskainen O, Dahlberg A, Ekblad A, Wallander H, Stenlid J, Finlay RD, Wardle DA, Lindahl BD. 2013. Roots and associated fungi drivelong-term carbon sequestrationin boreal forest. Science. 339:1615–1618, doi:10.1126/science.1232728.
OTU53298516288733	s_Mortierellales_sp_DU10_100_MY_100	Molds and yeasts	Clemmensen KE, Bahr A, Ovaskainen O, Dahlberg A, Ekblad A, Wallander H, Stenlid J, Finlay RD, Wardle DA, Lindahl BD. 2013. Roots and associated fungi drivelong-term carbon sequestrationin boreal forest. Science. 339:1615–1618, doi:10.1126/science.1232728.
OTU66726306038664	s_Mortierella_sp_nwa_ca_0101g_SH180111.07FU_100_MY_100	Molds and yeasts	Clemmensen KE, Bahr A, Ovaskainen O, Dahlberg A, Ekblad A, Wallander H, Stenlid J, Finlay RD, Wardle DA, Lindahl BD. 2013. Roots and associated fungi drivelong-term carbon sequestrationin boreal forest. Science. 339:1615–1618, doi:10.1126/science.1232728.
OTU93178886945432	s_Mortierella_hyalina_SH180112.07FU_100_MY_100	Molds and yeasts	Clemmensen KE, Bahr A, Ovaskainen O, Dahlberg A, Ekblad A, Wallander H, Stenlid J, Finlay RD, Wardle DA, Lindahl BD. 2013. Roots and associated fungi drivelong-term carbon sequestrationin boreal forest. Science. 339:1615–1618, doi:10.1126/science.1232728.
OTU95706348009544	s_Mortierella_sp_SH180110.07FU_99.75_MY_100	Molds and yeasts	Clemmensen KE, Bahr A, Ovaskainen O, Dahlberg A, Ekblad A, Wallander H, Stenlid J, Finlay RD, Wardle DA, Lindahl BD. 2013. Roots and associated fungi drivelong-term carbon sequestrationin boreal forest. Science. 339:1615–1618, doi:10.1126/science.1232728.
OTU10614071862634	s_Mucor_zonatus_SH188375.07FU_100_MY_100	Molds and yeasts	Clemmensen KE, Bahr A, Ovaskainen O, Dahlberg A, Ekblad A, Wallander H, Stenlid J, Finlay RD, Wardle DA, Lindahl BD. 2013. Roots and associated fungi drivelong-term carbon sequestrationin boreal forest. Science. 339:1615–1618, doi:10.1126/science.1232728.
OTU11553948242879	s_Zygorhynchus_sp_SH009256.07FU_96.9_MY_92.24	Molds and yeasts	Clemmensen KE, Bahr A, Ovaskainen O, Dahlberg A, Ekblad A, Wallander H, Stenlid J, Finlay RD, Wardle DA, Lindahl BD. 2013. Roots and associated fungi drivelong-term carbon sequestrationin boreal forest. Science. 339:1615–1618, doi:10.1126/science.1232728.
OTU18858135594886	s_Mucor_sp_MAB_2010h_SH188379.07FU_100_MY_87.54	Molds and yeasts	Clemmensen KE, Bahr A, Ovaskainen O, Dahlberg A, Ekblad A, Wallander H, Stenlid J, Finlay RD, Wardle DA, Lindahl BD. 2013. Roots and associated fungi drivelong-term carbon sequestrationin boreal forest. Science. 339:1615–1618, doi:10.1126/science.1232728.
OTU22681531353177	s_Mucor_sp_CJL_2014_100_MY_100	Molds and yeasts	Clemmensen KE, Bahr A, Ovaskainen O, Dahlberg A, Ekblad A, Wallander H, Stenlid J, Finlay RD, Wardle DA, Lindahl BD. 2013. Roots and associated fungi drivelong-term carbon sequestrationin boreal forest. Science. 339:1615–1618, doi:10.1126/science.1232728.
OTU25733064948360	s_Mucor_hiemalis_100_MY_100	Molds and yeasts	Clemmensen KE, Bahr A, Ovaskainen O, Dahlberg A, Ekblad A, Wallander H, Stenlid J, Finlay RD, Wardle DA, Lindahl BD. 2013. Roots and associated fungi drivelong-term carbon sequestrationin boreal forest. Science. 339:1615–1618, doi:10.1126/science.1232728.
OTU56551690370087	s_Mucor_fragilis_SH185780.07FU_100_MY_100	Molds and yeasts	Clemmensen KE, Bahr A, Ovaskainen O, Dahlberg A, Ekblad A, Wallander H, Stenlid J, Finlay RD, Wardle DA, Lindahl BD. 2013. Roots and associated fungi drivelong-term carbon sequestrationin boreal forest. Science. 339:1615–1618, doi:10.1126/science.1232728.
OTU59291005158866	s_Mucor_hiemalis_SH188377.07FU_100_MY_100	Molds and yeasts	Clemmensen KE, Bahr A, Ovaskainen O, Dahlberg A, Ekblad A, Wallander H, Stenlid J, Finlay RD, Wardle DA, Lindahl BD. 2013. Roots and associated fungi drivelong-term carbon sequestrationin boreal forest. Science. 339:1615–1618, doi:10.1126/science.1232728.
OTU83106366733696	s_Mucor_hiemalis_SH188377.07FU_82_MY_81.66	Molds and yeasts	Clemmensen KE, Bahr A, Ovaskainen O, Dahlberg A, Ekblad A, Wallander H, Stenlid J, Finlay RD, Wardle DA, Lindahl BD. 2013. Roots and associated fungi drivelong-term carbon sequestrationin boreal forest. Science. 339:1615–1618, doi:10.1126/science.1232728.
OTU2755527345234	s_Umbelopsis_vinacea_SH216097.07FU_100_MY_100	Molds and yeasts	Clemmensen KE, Bahr A, Ovaskainen O, Dahlberg A, Ekblad A, Wallander H, Stenlid J, Finlay RD, Wardle DA, Lindahl BD. 2013. Roots and associated fungi drivelong-term carbon sequestrationin boreal forest. Science. 339:1615–1618, doi:10.1126/science.1232728.
OTU36878037103121	s_Umbelopsis_sp_SH188392.07FU_99.46_MY_100	Molds and yeasts	Clemmensen KE, Bahr A, Ovaskainen O, Dahlberg A, Ekblad A, Wallander H, Stenlid J, Finlay RD, Wardle DA, Lindahl BD. 2013. Roots and associated fungi drivelong-term carbon sequestrationin boreal forest. Science. 339:1615–1618, doi:10.1126/science.1232728.
OTU63538151277206	s_Umbelopsis_versiformis_100	Molds and yeasts	Clemmensen KE, Bahr A, Ovaskainen O, Dahlberg A, Ekblad A, Wallander H, Stenlid J, Finlay RD, Wardle DA, Lindahl BD. 2013. Roots and associated fungi drivelong-term carbon sequestrationin boreal forest. Science. 339:1615–1618, doi:10.1126/science.1232728.
OTU68233662290660	s_Mucoromycotina_sp_HL4_159_09B_100_MY_100	Molds and yeasts	Clemmensen KE, Bahr A, Ovaskainen O, Dahlberg A, Ekblad A, Wallander H, Stenlid J, Finlay RD, Wardle DA, Lindahl BD. 2013. Roots and associated fungi drivelong-term carbon sequestrationin boreal forest. Science. 339:1615–1618, doi:10.1126/science.1232728.
OTU70091002330166	s_Umbelopsis_sp_SH196095.07FU_99.71_MY_100	Molds and yeasts	Clemmensen KE, Bahr A, Ovaskainen O, Dahlberg A, Ekblad A, Wallander H, Stenlid J, Finlay RD, Wardle DA, Lindahl BD. 2013. Roots and associated fungi drivelong-term carbon sequestrationin boreal forest. Science. 339:1615–1618, doi:10.1126/science.1232728.
OTU85319439728949	s_Umbelopsis_sp_YJM_2013_SH196093.07FU_100_MY_100	Molds and yeasts	Clemmensen KE, Bahr A, Ovaskainen O, Dahlberg A, Ekblad A, Wallander H, Stenlid J, Finlay RD, Wardle DA, Lindahl BD. 2013. Roots and associated fungi drivelong-term carbon sequestrationin boreal forest. Science. 339:1615–1618, doi:10.1126/science.1232728.
OTU93311066636385	s_Umbelopsis_sp_SH014414.07FU_96.32_MY_95.47	Molds and yeasts	Clemmensen KE, Bahr A, Ovaskainen O, Dahlberg A, Ekblad A, Wallander H, Stenlid J, Finlay RD, Wardle DA, Lindahl BD. 2013. Roots and associated fungi drivelong-term carbon sequestrationin boreal forest. Science. 339:1615–1618, doi:10.1126/science.1232728.
OTU76763038837974	s_Mortierellales_sp_SH465267.07FU_76.61	Unknown function	http://www.ncbi.nlm.nih.gov/nuccore/EU490044
